# Supplementary material for: Comorbidity and Multimorbidity in Adults With Congenital Heart Disease: Findings From a Multi‐Site Population‐Based Study
Source: Birth Defects Res. 2025 Aug 21;117(8):e2515. doi: 10.1002/bdr2.2515 (PMC12368762; doi:10.1002/bdr2.2515)
Supplement: Supplementary file 2 — Data S2. Supporting Information. [file BDR2-117-e2515-s002.xlsx]

## Sheet: comorbidity mapping
ICD9CM_ID	ICD9CM_CODE2	CCS_CODE	CCS_DESC	ICD9CM_DESC	LifeSpan Comorb Code	Lifespan Comorb Desc
ICD9CM-		0	No DX	INVALID CODES IN USER DATA		#N/A
ICD9CM-01000	010.00	1	Tuberculosis	PRIM TB COMPLEX-UNSPEC	21a	Infection - Tuberculosis
ICD9CM-01001	010.01	1	Tuberculosis	PRIM TB COMPLEX-NO EXAM	21a	Infection - Tuberculosis
ICD9CM-01002	010.02	1	Tuberculosis	PRIM TB COMPLEX-EXM UNKN	21a	Infection - Tuberculosis
ICD9CM-01003	010.03	1	Tuberculosis	PRIM TB COMPLEX-MICRO DX	21a	Infection - Tuberculosis
ICD9CM-01004	010.04	1	Tuberculosis	PRIM TB COMPLEX-CULT DX	21a	Infection - Tuberculosis
ICD9CM-01005	010.05	1	Tuberculosis	PRIM TB COMPLEX-HISTO DX	21a	Infection - Tuberculosis
ICD9CM-01006	010.06	1	Tuberculosis	PRIM TB COMPLEX-OTH TEST	21a	Infection - Tuberculosis
ICD9CM-01010	010.10	1	Tuberculosis	PRIM TB PLEURISY-UNSPEC	21a	Infection - Tuberculosis
ICD9CM-01011	010.11	1	Tuberculosis	PRIM TB PLEURISY-NO EXAM	21a	Infection - Tuberculosis
ICD9CM-01012	010.12	1	Tuberculosis	PRIM TB PLEUR-EXAM UNKN	21a	Infection - Tuberculosis
ICD9CM-01013	010.13	1	Tuberculosis	PRIM TB PLEURIS-MICRO DX	21a	Infection - Tuberculosis
ICD9CM-01014	010.14	1	Tuberculosis	PRIM TB PLEURISY-CULT DX	21a	Infection - Tuberculosis
ICD9CM-01015	010.15	1	Tuberculosis	PRIM TB PLEURIS-HISTO DX	21a	Infection - Tuberculosis
ICD9CM-01016	010.16	1	Tuberculosis	PRIM TB PLEURIS-OTH TEST	21a	Infection - Tuberculosis
ICD9CM-01080	010.80	1	Tuberculosis	PRIM PROG TB NEC-UNSPEC	21a	Infection - Tuberculosis
ICD9CM-01081	010.81	1	Tuberculosis	PRIM PROG TB NEC-NO EXAM	21a	Infection - Tuberculosis
ICD9CM-01082	010.82	1	Tuberculosis	PRIM PR TB NEC-EXAM UNKN	21a	Infection - Tuberculosis
ICD9CM-01083	010.83	1	Tuberculosis	PRIM PRG TB NEC-MICRO DX	21a	Infection - Tuberculosis
ICD9CM-01084	010.84	1	Tuberculosis	PRIM PROG TB NEC-CULT DX	21a	Infection - Tuberculosis
ICD9CM-01085	010.85	1	Tuberculosis	PRIM PRG TB NEC-HISTO DX	21a	Infection - Tuberculosis
ICD9CM-01086	010.86	1	Tuberculosis	PRIM PRG TB NEC-OTH TEST	21a	Infection - Tuberculosis
ICD9CM-01090	010.90	1	Tuberculosis	PRIMARY TB NOS-UNSPEC	21a	Infection - Tuberculosis
ICD9CM-01091	010.91	1	Tuberculosis	PRIMARY TB NOS-NO EXAM	21a	Infection - Tuberculosis
ICD9CM-01092	010.92	1	Tuberculosis	PRIMARY TB NOS-EXAM UNKN	21a	Infection - Tuberculosis
ICD9CM-01093	010.93	1	Tuberculosis	PRIMARY TB NOS-MICRO DX	21a	Infection - Tuberculosis
ICD9CM-01094	010.94	1	Tuberculosis	PRIMARY TB NOS-CULT DX	21a	Infection - Tuberculosis
ICD9CM-01095	010.95	1	Tuberculosis	PRIMARY TB NOS-HISTO DX	21a	Infection - Tuberculosis
ICD9CM-01096	010.96	1	Tuberculosis	PRIMARY TB NOS-OTH TEST	21a	Infection - Tuberculosis
ICD9CM-01100	011.00	1	Tuberculosis	TB LUNG INFILTR-UNSPEC	21a	Infection - Tuberculosis
ICD9CM-01101	011.01	1	Tuberculosis	TB LUNG INFILTR-NO EXAM	21a	Infection - Tuberculosis
ICD9CM-01102	011.02	1	Tuberculosis	TB LUNG INFILTR-EXM UNKN	21a	Infection - Tuberculosis
ICD9CM-01103	011.03	1	Tuberculosis	TB LUNG INFILTR-MICRO DX	21a	Infection - Tuberculosis
ICD9CM-01104	011.04	1	Tuberculosis	TB LUNG INFILTR-CULT DX	21a	Infection - Tuberculosis
ICD9CM-01105	011.05	1	Tuberculosis	TB LUNG INFILTR-HISTO DX	21a	Infection - Tuberculosis
ICD9CM-01106	011.06	1	Tuberculosis	TB LUNG INFILTR-OTH TEST	21a	Infection - Tuberculosis
ICD9CM-01110	011.10	1	Tuberculosis	TB LUNG NODULAR-UNSPEC	21a	Infection - Tuberculosis
ICD9CM-01111	011.11	1	Tuberculosis	TB LUNG NODULAR-NO EXAM	21a	Infection - Tuberculosis
ICD9CM-01112	011.12	1	Tuberculosis	TB LUNG NODUL-EXAM UNKN	21a	Infection - Tuberculosis
ICD9CM-01113	011.13	1	Tuberculosis	TB LUNG NODULAR-MICRO DX	21a	Infection - Tuberculosis
ICD9CM-01114	011.14	1	Tuberculosis	TB LUNG NODULAR-CULT DX	21a	Infection - Tuberculosis
ICD9CM-01115	011.15	1	Tuberculosis	TB LUNG NODULAR-HISTO DX	21a	Infection - Tuberculosis
ICD9CM-01116	011.16	1	Tuberculosis	TB LUNG NODULAR-OTH TEST	21a	Infection - Tuberculosis
ICD9CM-01120	011.20	1	Tuberculosis	TB LUNG W CAVITY-UNSPEC	21a	Infection - Tuberculosis
ICD9CM-01121	011.21	1	Tuberculosis	TB LUNG W CAVITY-NO EXAM	21a	Infection - Tuberculosis
ICD9CM-01122	011.22	1	Tuberculosis	TB LUNG CAVITY-EXAM UNKN	21a	Infection - Tuberculosis
ICD9CM-01123	011.23	1	Tuberculosis	TB LUNG W CAVIT-MICRO DX	21a	Infection - Tuberculosis
ICD9CM-01124	011.24	1	Tuberculosis	TB LUNG W CAVITY-CULT DX	21a	Infection - Tuberculosis
ICD9CM-01125	011.25	1	Tuberculosis	TB LUNG W CAVIT-HISTO DX	21a	Infection - Tuberculosis
ICD9CM-01126	011.26	1	Tuberculosis	TB LUNG W CAVIT-OTH TEST	21a	Infection - Tuberculosis
ICD9CM-01130	011.30	1	Tuberculosis	TB OF BRONCHUS-UNSPEC	21a	Infection - Tuberculosis
ICD9CM-01131	011.31	1	Tuberculosis	TB OF BRONCHUS-NO EXAM	21a	Infection - Tuberculosis
ICD9CM-01132	011.32	1	Tuberculosis	TB OF BRONCHUS-EXAM UNKN	21a	Infection - Tuberculosis
ICD9CM-01133	011.33	1	Tuberculosis	TB OF BRONCHUS-MICRO DX	21a	Infection - Tuberculosis
ICD9CM-01134	011.34	1	Tuberculosis	TB OF BRONCHUS-CULT DX	21a	Infection - Tuberculosis
ICD9CM-01135	011.35	1	Tuberculosis	TB OF BRONCHUS-HISTO DX	21a	Infection - Tuberculosis
ICD9CM-01136	011.36	1	Tuberculosis	TB OF BRONCHUS-OTH TEST	21a	Infection - Tuberculosis
ICD9CM-01140	011.40	1	Tuberculosis	TB LUNG FIBROSIS-UNSPEC	21a	Infection - Tuberculosis
ICD9CM-01141	011.41	1	Tuberculosis	TB LUNG FIBROSIS-NO EXAM	21a	Infection - Tuberculosis
ICD9CM-01142	011.42	1	Tuberculosis	TB LUNG FIBROS-EXAM UNKN	21a	Infection - Tuberculosis
ICD9CM-01143	011.43	1	Tuberculosis	TB LUNG FIBROS-MICRO DX	21a	Infection - Tuberculosis
ICD9CM-01144	011.44	1	Tuberculosis	TB LUNG FIBROSIS-CULT DX	21a	Infection - Tuberculosis
ICD9CM-01145	011.45	1	Tuberculosis	TB LUNG FIBROS-HISTO DX	21a	Infection - Tuberculosis
ICD9CM-01146	011.46	1	Tuberculosis	TB LUNG FIBROS-OTH TEST	21a	Infection - Tuberculosis
ICD9CM-01150	011.50	1	Tuberculosis	TB BRONCHIECTASIS-UNSPEC	21a	Infection - Tuberculosis
ICD9CM-01151	011.51	1	Tuberculosis	TB BRONCHIECT-NO EXAM	21a	Infection - Tuberculosis
ICD9CM-01152	011.52	1	Tuberculosis	TB BRONCHIECT-EXAM UNKN	21a	Infection - Tuberculosis
ICD9CM-01153	011.53	1	Tuberculosis	TB BRONCHIECT-MICRO DX	21a	Infection - Tuberculosis
ICD9CM-01154	011.54	1	Tuberculosis	TB BRONCHIECT-CULT DX	21a	Infection - Tuberculosis
ICD9CM-01155	011.55	1	Tuberculosis	TB BRONCHIECT-HISTO DX	21a	Infection - Tuberculosis
ICD9CM-01156	011.56	1	Tuberculosis	TB BRONCHIECT-OTH TEST	21a	Infection - Tuberculosis
ICD9CM-01160	011.60	1	Tuberculosis	TB PNEUMONIA-UNSPEC	21a	Infection - Tuberculosis
ICD9CM-01161	011.61	1	Tuberculosis	TB PNEUMONIA-NO EXAM	21a	Infection - Tuberculosis
ICD9CM-01162	011.62	1	Tuberculosis	TB PNEUMONIA-EXAM UNKN	21a	Infection - Tuberculosis
ICD9CM-01163	011.63	1	Tuberculosis	TB PNEUMONIA-MICRO DX	21a	Infection - Tuberculosis
ICD9CM-01164	011.64	1	Tuberculosis	TB PNEUMONIA-CULT DX	21a	Infection - Tuberculosis
ICD9CM-01165	011.65	1	Tuberculosis	TB PNEUMONIA-HISTO DX	21a	Infection - Tuberculosis
ICD9CM-01166	011.66	1	Tuberculosis	TB PNEUMONIA-OTH TEST	21a	Infection - Tuberculosis
ICD9CM-01170	011.70	1	Tuberculosis	TB PNEUMOTHORAX-UNSPEC	21a	Infection - Tuberculosis
ICD9CM-01171	011.71	1	Tuberculosis	TB PNEUMOTHORAX-NO EXAM	21a	Infection - Tuberculosis
ICD9CM-01172	011.72	1	Tuberculosis	TB PNEUMOTHORX-EXAM UNKN	21a	Infection - Tuberculosis
ICD9CM-01173	011.73	1	Tuberculosis	TB PNEUMOTHORAX-MICRO DX	21a	Infection - Tuberculosis
ICD9CM-01174	011.74	1	Tuberculosis	TB PNEUMOTHORAX-CULT DX	21a	Infection - Tuberculosis
ICD9CM-01175	011.75	1	Tuberculosis	TB PNEUMOTHORAX-HISTO DX	21a	Infection - Tuberculosis
ICD9CM-01176	011.76	1	Tuberculosis	TB PNEUMOTHORAX-OTH TEST	21a	Infection - Tuberculosis
ICD9CM-01180	011.80	1	Tuberculosis	PULMONARY TB NEC-UNSPEC	21a	Infection - Tuberculosis
ICD9CM-01181	011.81	1	Tuberculosis	PULMONARY TB NEC-NO EXAM	21a	Infection - Tuberculosis
ICD9CM-01182	011.82	1	Tuberculosis	PULMON TB NEC-EXAM UNKN	21a	Infection - Tuberculosis
ICD9CM-01183	011.83	1	Tuberculosis	PULMON TB NEC-MICRO DX	21a	Infection - Tuberculosis
ICD9CM-01184	011.84	1	Tuberculosis	PULMON TB NEC-CULT DX	21a	Infection - Tuberculosis
ICD9CM-01185	011.85	1	Tuberculosis	PULMON TB NEC-HISTO DX	21a	Infection - Tuberculosis
ICD9CM-01186	011.86	1	Tuberculosis	PULMON TB NEC-OTH TEST	21a	Infection - Tuberculosis
ICD9CM-01190	011.90	1	Tuberculosis	PULMONARY TB NOS-UNSPEC	21a	Infection - Tuberculosis
ICD9CM-01191	011.91	1	Tuberculosis	PULMONARY TB NOS-NO EXAM	21a	Infection - Tuberculosis
ICD9CM-01192	011.92	1	Tuberculosis	PULMON TB NOS-EXAM UNKN	21a	Infection - Tuberculosis
ICD9CM-01193	011.93	1	Tuberculosis	PULMON TB NOS-MICRO DX	21a	Infection - Tuberculosis
ICD9CM-01194	011.94	1	Tuberculosis	PULMON TB NOS-CULT DX	21a	Infection - Tuberculosis
ICD9CM-01195	011.95	1	Tuberculosis	PULMON TB NOS-HISTO DX	21a	Infection - Tuberculosis
ICD9CM-01196	011.96	1	Tuberculosis	PULMON TB NOS-OTH TEST	21a	Infection - Tuberculosis
ICD9CM-01200	012.00	1	Tuberculosis	TB PLEURISY-UNSPEC	21a	Infection - Tuberculosis
ICD9CM-01201	012.01	1	Tuberculosis	TB PLEURISY-NO EXAM	21a	Infection - Tuberculosis
ICD9CM-01202	012.02	1	Tuberculosis	TB PLEURISY-EXAM UNKN	21a	Infection - Tuberculosis
ICD9CM-01203	012.03	1	Tuberculosis	TB PLEURISY-MICRO DX	21a	Infection - Tuberculosis
ICD9CM-01204	012.04	1	Tuberculosis	TB PLEURISY-CULT DX	21a	Infection - Tuberculosis
ICD9CM-01205	012.05	1	Tuberculosis	TB PLEURISY-HISTOLOG DX	21a	Infection - Tuberculosis
ICD9CM-01206	012.06	1	Tuberculosis	TB PLEURISY-OTH TEST	21a	Infection - Tuberculosis
ICD9CM-01210	012.10	1	Tuberculosis	TB THORACIC NODES-UNSPEC	21a	Infection - Tuberculosis
ICD9CM-01211	012.11	1	Tuberculosis	TB THORAX NODE-NO EXAM	21a	Infection - Tuberculosis
ICD9CM-01212	012.12	1	Tuberculosis	TB THORAX NODE-EXAM UNKN	21a	Infection - Tuberculosis
ICD9CM-01213	012.13	1	Tuberculosis	TB THORAX NODE-MICRO DX	21a	Infection - Tuberculosis
ICD9CM-01214	012.14	1	Tuberculosis	TB THORAX NODE-CULT DX	21a	Infection - Tuberculosis
ICD9CM-01215	012.15	1	Tuberculosis	TB THORAX NODE-HISTO DX	21a	Infection - Tuberculosis
ICD9CM-01216	012.16	1	Tuberculosis	TB THORAX NODE-OTH TEST	21a	Infection - Tuberculosis
ICD9CM-01220	012.20	1	Tuberculosis	ISOL TRACHEAL TB-UNSPEC	21a	Infection - Tuberculosis
ICD9CM-01221	012.21	1	Tuberculosis	ISOL TRACHEAL TB-NO EXAM	21a	Infection - Tuberculosis
ICD9CM-01222	012.22	1	Tuberculosis	ISOL TRACH TB-EXAM UNKN	21a	Infection - Tuberculosis
ICD9CM-01223	012.23	1	Tuberculosis	ISOLAT TRACH TB-MICRO DX	21a	Infection - Tuberculosis
ICD9CM-01224	012.24	1	Tuberculosis	ISOL TRACHEAL TB-CULT DX	21a	Infection - Tuberculosis
ICD9CM-01225	012.25	1	Tuberculosis	ISOLAT TRACH TB-HISTO DX	21a	Infection - Tuberculosis
ICD9CM-01226	012.26	1	Tuberculosis	ISOLAT TRACH TB-OTH TEST	21a	Infection - Tuberculosis
ICD9CM-01230	012.30	1	Tuberculosis	TB LARYNGITIS-UNSPEC	21a	Infection - Tuberculosis
ICD9CM-01231	012.31	1	Tuberculosis	TB LARYNGITIS-NO EXAM	21a	Infection - Tuberculosis
ICD9CM-01232	012.32	1	Tuberculosis	TB LARYNGITIS-EXAM UNKN	21a	Infection - Tuberculosis
ICD9CM-01233	012.33	1	Tuberculosis	TB LARYNGITIS-MICRO DX	21a	Infection - Tuberculosis
ICD9CM-01234	012.34	1	Tuberculosis	TB LARYNGITIS-CULT DX	21a	Infection - Tuberculosis
ICD9CM-01235	012.35	1	Tuberculosis	TB LARYNGITIS-HISTO DX	21a	Infection - Tuberculosis
ICD9CM-01236	012.36	1	Tuberculosis	TB LARYNGITIS-OTH TEST	21a	Infection - Tuberculosis
ICD9CM-01280	012.80	1	Tuberculosis	RESP TB NEC-UNSPEC	21a	Infection - Tuberculosis
ICD9CM-01281	012.81	1	Tuberculosis	RESP TB NEC-NO EXAM	21a	Infection - Tuberculosis
ICD9CM-01282	012.82	1	Tuberculosis	RESP TB NEC-EXAM UNKN	21a	Infection - Tuberculosis
ICD9CM-01283	012.83	1	Tuberculosis	RESP TB NEC-MICRO DX	21a	Infection - Tuberculosis
ICD9CM-01284	012.84	1	Tuberculosis	RESP TB NEC-CULT DX	21a	Infection - Tuberculosis
ICD9CM-01285	012.85	1	Tuberculosis	RESP TB NEC-HISTO DX	21a	Infection - Tuberculosis
ICD9CM-01286	012.86	1	Tuberculosis	RESP TB NEC-OTH TEST	21a	Infection - Tuberculosis
ICD9CM-01300	013.00	1	Tuberculosis	TB MENINGITIS-UNSPEC	21a	Infection - Tuberculosis
ICD9CM-01301	013.01	1	Tuberculosis	TB MENINGITIS-NO EXAM	21a	Infection - Tuberculosis
ICD9CM-01302	013.02	1	Tuberculosis	TB MENINGITIS-EXAM UNKN	21a	Infection - Tuberculosis
ICD9CM-01303	013.03	1	Tuberculosis	TB MENINGITIS-MICRO DX	21a	Infection - Tuberculosis
ICD9CM-01304	013.04	1	Tuberculosis	TB MENINGITIS-CULT DX	21a	Infection - Tuberculosis
ICD9CM-01305	013.05	1	Tuberculosis	TB MENINGITIS-HISTO DX	21a	Infection - Tuberculosis
ICD9CM-01306	013.06	1	Tuberculosis	TB MENINGITIS-OTH TEST	21a	Infection - Tuberculosis
ICD9CM-01310	013.10	1	Tuberculosis	TUBRCLMA MENINGES-UNSPEC	21a	Infection - Tuberculosis
ICD9CM-01311	013.11	1	Tuberculosis	TUBRCLMA MENING-NO EXAM	21a	Infection - Tuberculosis
ICD9CM-01312	013.12	1	Tuberculosis	TUBRCLMA MENIN-EXAM UNKN	21a	Infection - Tuberculosis
ICD9CM-01313	013.13	1	Tuberculosis	TUBRCLMA MENING-MICRO DX	21a	Infection - Tuberculosis
ICD9CM-01314	013.14	1	Tuberculosis	TUBRCLMA MENING-CULT DX	21a	Infection - Tuberculosis
ICD9CM-01315	013.15	1	Tuberculosis	TUBRCLMA MENING-HISTO DX	21a	Infection - Tuberculosis
ICD9CM-01316	013.16	1	Tuberculosis	TUBRCLMA MENING-OTH TEST	21a	Infection - Tuberculosis
ICD9CM-01320	013.20	1	Tuberculosis	TUBERCULOMA BRAIN-UNSPEC	21a	Infection - Tuberculosis
ICD9CM-01321	013.21	1	Tuberculosis	TUBRCLOMA BRAIN-NO EXAM	21a	Infection - Tuberculosis
ICD9CM-01322	013.22	1	Tuberculosis	TUBRCLMA BRAIN-EXAM UNKN	21a	Infection - Tuberculosis
ICD9CM-01323	013.23	1	Tuberculosis	TUBRCLOMA BRAIN-MICRO DX	21a	Infection - Tuberculosis
ICD9CM-01324	013.24	1	Tuberculosis	TUBRCLOMA BRAIN-CULT DX	21a	Infection - Tuberculosis
ICD9CM-01325	013.25	1	Tuberculosis	TUBRCLOMA BRAIN-HISTO DX	21a	Infection - Tuberculosis
ICD9CM-01326	013.26	1	Tuberculosis	TUBRCLOMA BRAIN-OTH TEST	21a	Infection - Tuberculosis
ICD9CM-01330	013.30	1	Tuberculosis	TB BRAIN ABSCESS-UNSPEC	21a	Infection - Tuberculosis
ICD9CM-01331	013.31	1	Tuberculosis	TB BRAIN ABSCESS-NO EXAM	21a	Infection - Tuberculosis
ICD9CM-01332	013.32	1	Tuberculosis	TB BRAIN ABSC-EXAM UNKN	21a	Infection - Tuberculosis
ICD9CM-01333	013.33	1	Tuberculosis	TB BRAIN ABSC-MICRO DX	21a	Infection - Tuberculosis
ICD9CM-01334	013.34	1	Tuberculosis	TB BRAIN ABSCESS-CULT DX	21a	Infection - Tuberculosis
ICD9CM-01335	013.35	1	Tuberculosis	TB BRAIN ABSC-HISTO DX	21a	Infection - Tuberculosis
ICD9CM-01336	013.36	1	Tuberculosis	TB BRAIN ABSC-OTH TEST	21a	Infection - Tuberculosis
ICD9CM-01340	013.40	1	Tuberculosis	TUBRCLMA SP CORD-UNSPEC	21a	Infection - Tuberculosis
ICD9CM-01341	013.41	1	Tuberculosis	TUBRCLMA SP CORD-NO EXAM	21a	Infection - Tuberculosis
ICD9CM-01342	013.42	1	Tuberculosis	TUBRCLMA SP CD-EXAM UNKN	21a	Infection - Tuberculosis
ICD9CM-01343	013.43	1	Tuberculosis	TUBRCLMA SP CRD-MICRO DX	21a	Infection - Tuberculosis
ICD9CM-01344	013.44	1	Tuberculosis	TUBRCLMA SP CORD-CULT DX	21a	Infection - Tuberculosis
ICD9CM-01345	013.45	1	Tuberculosis	TUBRCLMA SP CRD-HISTO DX	21a	Infection - Tuberculosis
ICD9CM-01346	013.46	1	Tuberculosis	TUBRCLMA SP CRD-OTH TEST	21a	Infection - Tuberculosis
ICD9CM-01350	013.50	1	Tuberculosis	TB SP CRD ABSCESS-UNSPEC	21a	Infection - Tuberculosis
ICD9CM-01351	013.51	1	Tuberculosis	TB SP CRD ABSC-NO EXAM	21a	Infection - Tuberculosis
ICD9CM-01352	013.52	1	Tuberculosis	TB SP CRD ABSC-EXAM UNKN	21a	Infection - Tuberculosis
ICD9CM-01353	013.53	1	Tuberculosis	TB SP CRD ABSC-MICRO DX	21a	Infection - Tuberculosis
ICD9CM-01354	013.54	1	Tuberculosis	TB SP CRD ABSC-CULT DX	21a	Infection - Tuberculosis
ICD9CM-01355	013.55	1	Tuberculosis	TB SP CRD ABSC-HISTO DX	21a	Infection - Tuberculosis
ICD9CM-01356	013.56	1	Tuberculosis	TB SP CRD ABSC-OTH TEST	21a	Infection - Tuberculosis
ICD9CM-01360	013.60	1	Tuberculosis	TB ENCEPHALITIS-UNSPEC	21a	Infection - Tuberculosis
ICD9CM-01361	013.61	1	Tuberculosis	TB ENCEPHALITIS-NO EXAM	21a	Infection - Tuberculosis
ICD9CM-01362	013.62	1	Tuberculosis	TB ENCEPHALIT-EXAM UNKN	21a	Infection - Tuberculosis
ICD9CM-01363	013.63	1	Tuberculosis	TB ENCEPHALITIS-MICRO DX	21a	Infection - Tuberculosis
ICD9CM-01364	013.64	1	Tuberculosis	TB ENCEPHALITIS-CULT DX	21a	Infection - Tuberculosis
ICD9CM-01365	013.65	1	Tuberculosis	TB ENCEPHALITIS-HISTO DX	21a	Infection - Tuberculosis
ICD9CM-01366	013.66	1	Tuberculosis	TB ENCEPHALITIS-OTH TEST	21a	Infection - Tuberculosis
ICD9CM-01380	013.80	1	Tuberculosis	CNS TB NEC-UNSPEC	21a	Infection - Tuberculosis
ICD9CM-01381	013.81	1	Tuberculosis	CNS TB NEC-NO EXAM	21a	Infection - Tuberculosis
ICD9CM-01382	013.82	1	Tuberculosis	CNS TB NEC-EXAM UNKN	21a	Infection - Tuberculosis
ICD9CM-01383	013.83	1	Tuberculosis	CNS TB NEC-MICRO DX	21a	Infection - Tuberculosis
ICD9CM-01384	013.84	1	Tuberculosis	CNS TB NEC-CULT DX	21a	Infection - Tuberculosis
ICD9CM-01385	013.85	1	Tuberculosis	CNS TB NEC-HISTO DX	21a	Infection - Tuberculosis
ICD9CM-01386	013.86	1	Tuberculosis	CNS TB NEC-OTH TEST	21a	Infection - Tuberculosis
ICD9CM-01390	013.90	1	Tuberculosis	CNS TB NOS-UNSPEC	21a	Infection - Tuberculosis
ICD9CM-01391	013.91	1	Tuberculosis	CNS TB NOS-NO EXAM	21a	Infection - Tuberculosis
ICD9CM-01392	013.92	1	Tuberculosis	CNS TB NOS-EXAM UNKN	21a	Infection - Tuberculosis
ICD9CM-01393	013.93	1	Tuberculosis	CNS TB NOS-MICRO DX	21a	Infection - Tuberculosis
ICD9CM-01394	013.94	1	Tuberculosis	CNS TB NOS-CULT DX	21a	Infection - Tuberculosis
ICD9CM-01395	013.95	1	Tuberculosis	CNS TB NOS-HISTO DX	21a	Infection - Tuberculosis
ICD9CM-01396	013.96	1	Tuberculosis	CNS TB NOS-OTH TEST	21a	Infection - Tuberculosis
ICD9CM-01400	014.00	1	Tuberculosis	TB PERITONITIS-UNSPEC	21a	Infection - Tuberculosis
ICD9CM-01401	014.01	1	Tuberculosis	TB PERITONITIS-NO EXAM	21a	Infection - Tuberculosis
ICD9CM-01402	014.02	1	Tuberculosis	TB PERITONITIS-EXAM UNKN	21a	Infection - Tuberculosis
ICD9CM-01403	014.03	1	Tuberculosis	TB PERITONITIS-MICRO DX	21a	Infection - Tuberculosis
ICD9CM-01404	014.04	1	Tuberculosis	TB PERITONITIS-CULT DX	21a	Infection - Tuberculosis
ICD9CM-01405	014.05	1	Tuberculosis	TB PERITONITIS-HISTO DX	21a	Infection - Tuberculosis
ICD9CM-01406	014.06	1	Tuberculosis	TB PERITONITIS-OTH TEST	21a	Infection - Tuberculosis
ICD9CM-01480	014.80	1	Tuberculosis	INTESTINAL TB NEC-UNSPEC	21a	Infection - Tuberculosis
ICD9CM-01481	014.81	1	Tuberculosis	INTESTIN TB NEC-NO EXAM	21a	Infection - Tuberculosis
ICD9CM-01482	014.82	1	Tuberculosis	INTEST TB NEC-EXAM UNKN	21a	Infection - Tuberculosis
ICD9CM-01483	014.83	1	Tuberculosis	INTESTIN TB NEC-MICRO DX	21a	Infection - Tuberculosis
ICD9CM-01484	014.84	1	Tuberculosis	INTESTIN TB NEC-CULT DX	21a	Infection - Tuberculosis
ICD9CM-01485	014.85	1	Tuberculosis	INTESTIN TB NEC-HISTO DX	21a	Infection - Tuberculosis
ICD9CM-01486	014.86	1	Tuberculosis	INTESTIN TB NEC-OTH TEST	21a	Infection - Tuberculosis
ICD9CM-01500	015.00	1	Tuberculosis	TB OF VERTEBRA-UNSPEC	21a	Infection - Tuberculosis
ICD9CM-01501	015.01	1	Tuberculosis	TB OF VERTEBRA-NO EXAM	21a	Infection - Tuberculosis
ICD9CM-01502	015.02	1	Tuberculosis	TB OF VERTEBRA-EXAM UNKN	21a	Infection - Tuberculosis
ICD9CM-01503	015.03	1	Tuberculosis	TB OF VERTEBRA-MICRO DX	21a	Infection - Tuberculosis
ICD9CM-01504	015.04	1	Tuberculosis	TB OF VERTEBRA-CULT DX	21a	Infection - Tuberculosis
ICD9CM-01505	015.05	1	Tuberculosis	TB OF VERTEBRA-HISTO DX	21a	Infection - Tuberculosis
ICD9CM-01506	015.06	1	Tuberculosis	TB OF VERTEBRA-OTH TEST	21a	Infection - Tuberculosis
ICD9CM-01510	015.10	1	Tuberculosis	TB OF HIP-UNSPEC	21a	Infection - Tuberculosis
ICD9CM-01511	015.11	1	Tuberculosis	TB OF HIP-NO EXAM	21a	Infection - Tuberculosis
ICD9CM-01512	015.12	1	Tuberculosis	TB OF HIP-EXAM UNKN	21a	Infection - Tuberculosis
ICD9CM-01513	015.13	1	Tuberculosis	TB OF HIP-MICRO DX	21a	Infection - Tuberculosis
ICD9CM-01514	015.14	1	Tuberculosis	TB OF HIP-CULT DX	21a	Infection - Tuberculosis
ICD9CM-01515	015.15	1	Tuberculosis	TB OF HIP-HISTO DX	21a	Infection - Tuberculosis
ICD9CM-01516	015.16	1	Tuberculosis	TB OF HIP-OTH TEST	21a	Infection - Tuberculosis
ICD9CM-01520	015.20	1	Tuberculosis	TB OF KNEE-UNSPEC	21a	Infection - Tuberculosis
ICD9CM-01521	015.21	1	Tuberculosis	TB OF KNEE-NO EXAM	21a	Infection - Tuberculosis
ICD9CM-01522	015.22	1	Tuberculosis	TB OF KNEE-EXAM UNKN	21a	Infection - Tuberculosis
ICD9CM-01523	015.23	1	Tuberculosis	TB OF KNEE-MICRO DX	21a	Infection - Tuberculosis
ICD9CM-01524	015.24	1	Tuberculosis	TB OF KNEE-CULT DX	21a	Infection - Tuberculosis
ICD9CM-01525	015.25	1	Tuberculosis	TB OF KNEE-HISTO DX	21a	Infection - Tuberculosis
ICD9CM-01526	015.26	1	Tuberculosis	TB OF KNEE-OTH TEST	21a	Infection - Tuberculosis
ICD9CM-01550	015.50	1	Tuberculosis	TB OF LIMB BONES-UNSPEC	21a	Infection - Tuberculosis
ICD9CM-01551	015.51	1	Tuberculosis	TB LIMB BONES-NO EXAM	21a	Infection - Tuberculosis
ICD9CM-01552	015.52	1	Tuberculosis	TB LIMB BONES-EXAM UNKN	21a	Infection - Tuberculosis
ICD9CM-01553	015.53	1	Tuberculosis	TB LIMB BONES-MICRO DX	21a	Infection - Tuberculosis
ICD9CM-01554	015.54	1	Tuberculosis	TB LIMB BONES-CULT DX	21a	Infection - Tuberculosis
ICD9CM-01555	015.55	1	Tuberculosis	TB LIMB BONES-HISTO DX	21a	Infection - Tuberculosis
ICD9CM-01556	015.56	1	Tuberculosis	TB LIMB BONES-OTH TEST	21a	Infection - Tuberculosis
ICD9CM-01560	015.60	1	Tuberculosis	TB OF MASTOID-UNSPEC	21a	Infection - Tuberculosis
ICD9CM-01561	015.61	1	Tuberculosis	TB OF MASTOID-NO EXAM	21a	Infection - Tuberculosis
ICD9CM-01562	015.62	1	Tuberculosis	TB OF MASTOID-EXAM UNKN	21a	Infection - Tuberculosis
ICD9CM-01563	015.63	1	Tuberculosis	TB OF MASTOID-MICRO DX	21a	Infection - Tuberculosis
ICD9CM-01564	015.64	1	Tuberculosis	TB OF MASTOID-CULT DX	21a	Infection - Tuberculosis
ICD9CM-01565	015.65	1	Tuberculosis	TB OF MASTOID-HISTO DX	21a	Infection - Tuberculosis
ICD9CM-01566	015.66	1	Tuberculosis	TB OF MASTOID-OTH TEST	21a	Infection - Tuberculosis
ICD9CM-01570	015.70	1	Tuberculosis	TB OF BONE NEC-UNSPEC	21a	Infection - Tuberculosis
ICD9CM-01571	015.71	1	Tuberculosis	TB OF BONE NEC-NO EXAM	21a	Infection - Tuberculosis
ICD9CM-01572	015.72	1	Tuberculosis	TB OF BONE NEC-EXAM UNKN	21a	Infection - Tuberculosis
ICD9CM-01573	015.73	1	Tuberculosis	TB OF BONE NEC-MICRO DX	21a	Infection - Tuberculosis
ICD9CM-01574	015.74	1	Tuberculosis	TB OF BONE NEC-CULT DX	21a	Infection - Tuberculosis
ICD9CM-01575	015.75	1	Tuberculosis	TB OF BONE NEC-HISTO DX	21a	Infection - Tuberculosis
ICD9CM-01576	015.76	1	Tuberculosis	TB OF BONE NEC-OTH TEST	21a	Infection - Tuberculosis
ICD9CM-01580	015.80	1	Tuberculosis	TB OF JOINT NEC-UNSPEC	21a	Infection - Tuberculosis
ICD9CM-01581	015.81	1	Tuberculosis	TB OF JOINT NEC-NO EXAM	21a	Infection - Tuberculosis
ICD9CM-01582	015.82	1	Tuberculosis	TB JOINT NEC-EXAM UNKN	21a	Infection - Tuberculosis
ICD9CM-01583	015.83	1	Tuberculosis	TB OF JOINT NEC-MICRO DX	21a	Infection - Tuberculosis
ICD9CM-01584	015.84	1	Tuberculosis	TB OF JOINT NEC-CULT DX	21a	Infection - Tuberculosis
ICD9CM-01585	015.85	1	Tuberculosis	TB OF JOINT NEC-HISTO DX	21a	Infection - Tuberculosis
ICD9CM-01586	015.86	1	Tuberculosis	TB OF JOINT NEC-OTH TEST	21a	Infection - Tuberculosis
ICD9CM-01590	015.90	1	Tuberculosis	TB BONE/JOINT NOS-UNSPEC	21a	Infection - Tuberculosis
ICD9CM-01591	015.91	1	Tuberculosis	TB BONE/JT NOS-NO EXAM	21a	Infection - Tuberculosis
ICD9CM-01592	015.92	1	Tuberculosis	TB BONE/JT NOS-EXAM UNKN	21a	Infection - Tuberculosis
ICD9CM-01593	015.93	1	Tuberculosis	TB BONE/JT NOS-MICRO DX	21a	Infection - Tuberculosis
ICD9CM-01594	015.94	1	Tuberculosis	TB BONE/JT NOS-CULT DX	21a	Infection - Tuberculosis
ICD9CM-01595	015.95	1	Tuberculosis	TB BONE/JT NOS-HISTO DX	21a	Infection - Tuberculosis
ICD9CM-01596	015.96	1	Tuberculosis	TB BONE/JT NOS-OTH TEST	21a	Infection - Tuberculosis
ICD9CM-01600	016.00	1	Tuberculosis	TB OF KIDNEY-UNSPEC	21a	Infection - Tuberculosis
ICD9CM-01601	016.01	1	Tuberculosis	TB OF KIDNEY-NO EXAM	21a	Infection - Tuberculosis
ICD9CM-01602	016.02	1	Tuberculosis	TB OF KIDNEY-EXAM UNKN	21a	Infection - Tuberculosis
ICD9CM-01603	016.03	1	Tuberculosis	TB OF KIDNEY-MICRO DX	21a	Infection - Tuberculosis
ICD9CM-01604	016.04	1	Tuberculosis	TB OF KIDNEY-CULT DX	21a	Infection - Tuberculosis
ICD9CM-01605	016.05	1	Tuberculosis	TB OF KIDNEY-HISTO DX	21a	Infection - Tuberculosis
ICD9CM-01606	016.06	1	Tuberculosis	TB OF KIDNEY-OTH TEST	21a	Infection - Tuberculosis
ICD9CM-01610	016.10	1	Tuberculosis	TB OF BLADDER-UNSPEC	21a	Infection - Tuberculosis
ICD9CM-01611	016.11	1	Tuberculosis	TB OF BLADDER-NO EXAM	21a	Infection - Tuberculosis
ICD9CM-01612	016.12	1	Tuberculosis	TB OF BLADDER-EXAM UNKN	21a	Infection - Tuberculosis
ICD9CM-01613	016.13	1	Tuberculosis	TB OF BLADDER-MICRO DX	21a	Infection - Tuberculosis
ICD9CM-01614	016.14	1	Tuberculosis	TB OF BLADDER-CULT DX	21a	Infection - Tuberculosis
ICD9CM-01615	016.15	1	Tuberculosis	TB OF BLADDER-HISTO DX	21a	Infection - Tuberculosis
ICD9CM-01616	016.16	1	Tuberculosis	TB OF BLADDER-OTH TEST	21a	Infection - Tuberculosis
ICD9CM-01620	016.20	1	Tuberculosis	TB OF URETER-UNSPEC	21a	Infection - Tuberculosis
ICD9CM-01621	016.21	1	Tuberculosis	TB OF URETER-NO EXAM	21a	Infection - Tuberculosis
ICD9CM-01622	016.22	1	Tuberculosis	TB OF URETER-EXAM UNKN	21a	Infection - Tuberculosis
ICD9CM-01623	016.23	1	Tuberculosis	TB OF URETER-MICRO DX	21a	Infection - Tuberculosis
ICD9CM-01624	016.24	1	Tuberculosis	TB OF URETER-CULT DX	21a	Infection - Tuberculosis
ICD9CM-01625	016.25	1	Tuberculosis	TB OF URETER-HISTO DX	21a	Infection - Tuberculosis
ICD9CM-01626	016.26	1	Tuberculosis	TB OF URETER-OTH TEST	21a	Infection - Tuberculosis
ICD9CM-01630	016.30	1	Tuberculosis	TB URINARY NEC-UNSPEC	21a	Infection - Tuberculosis
ICD9CM-01631	016.31	1	Tuberculosis	TB URINARY NEC-NO EXAM	21a	Infection - Tuberculosis
ICD9CM-01632	016.32	1	Tuberculosis	TB URINARY NEC-EXAM UNKN	21a	Infection - Tuberculosis
ICD9CM-01633	016.33	1	Tuberculosis	TB URINARY NEC-MICRO DX	21a	Infection - Tuberculosis
ICD9CM-01634	016.34	1	Tuberculosis	TB URINARY NEC-CULT DX	21a	Infection - Tuberculosis
ICD9CM-01635	016.35	1	Tuberculosis	TB URINARY NEC-HISTO DX	21a	Infection - Tuberculosis
ICD9CM-01636	016.36	1	Tuberculosis	TB URINARY NEC-OTH TEST	21a	Infection - Tuberculosis
ICD9CM-01640	016.40	1	Tuberculosis	TB EPIDIDYMIS-UNSPEC	21a	Infection - Tuberculosis
ICD9CM-01641	016.41	1	Tuberculosis	TB EPIDIDYMIS-NO EXAM	21a	Infection - Tuberculosis
ICD9CM-01642	016.42	1	Tuberculosis	TB EPIDIDYMIS-EXAM UNKN	21a	Infection - Tuberculosis
ICD9CM-01643	016.43	1	Tuberculosis	TB EPIDIDYMIS-MICRO DX	21a	Infection - Tuberculosis
ICD9CM-01644	016.44	1	Tuberculosis	TB EPIDIDYMIS-CULT DX	21a	Infection - Tuberculosis
ICD9CM-01645	016.45	1	Tuberculosis	TB EPIDIDYMIS-HISTO DX	21a	Infection - Tuberculosis
ICD9CM-01646	016.46	1	Tuberculosis	TB EPIDIDYMIS-OTH TEST	21a	Infection - Tuberculosis
ICD9CM-01650	016.50	1	Tuberculosis	TB MALE GENIT NEC-UNSPEC	21a	Infection - Tuberculosis
ICD9CM-01651	016.51	1	Tuberculosis	TB MALE GEN NEC-NO EXAM	21a	Infection - Tuberculosis
ICD9CM-01652	016.52	1	Tuberculosis	TB MALE GEN NEC-EX UNKN	21a	Infection - Tuberculosis
ICD9CM-01653	016.53	1	Tuberculosis	TB MALE GEN NEC-MICRO DX	21a	Infection - Tuberculosis
ICD9CM-01654	016.54	1	Tuberculosis	TB MALE GEN NEC-CULT DX	21a	Infection - Tuberculosis
ICD9CM-01655	016.55	1	Tuberculosis	TB MALE GEN NEC-HISTO DX	21a	Infection - Tuberculosis
ICD9CM-01656	016.56	1	Tuberculosis	TB MALE GEN NEC-OTH TEST	21a	Infection - Tuberculosis
ICD9CM-01660	016.60	1	Tuberculosis	TB OVARY & TUBE-UNSPEC	21a	Infection - Tuberculosis
ICD9CM-01661	016.61	1	Tuberculosis	TB OVARY & TUBE-NO EXAM	21a	Infection - Tuberculosis
ICD9CM-01662	016.62	1	Tuberculosis	TB OVARY/TUBE-EXAM UNKN	21a	Infection - Tuberculosis
ICD9CM-01663	016.63	1	Tuberculosis	TB OVARY & TUBE-MICRO DX	21a	Infection - Tuberculosis
ICD9CM-01664	016.64	1	Tuberculosis	TB OVARY & TUBE-CULT DX	21a	Infection - Tuberculosis
ICD9CM-01665	016.65	1	Tuberculosis	TB OVARY & TUBE-HISTO DX	21a	Infection - Tuberculosis
ICD9CM-01666	016.66	1	Tuberculosis	TB OVARY & TUBE-OTH TEST	21a	Infection - Tuberculosis
ICD9CM-01670	016.70	1	Tuberculosis	TB FEMALE GEN NEC-UNSPEC	21a	Infection - Tuberculosis
ICD9CM-01671	016.71	1	Tuberculosis	TB FEM GEN NEC-NO EXAM	21a	Infection - Tuberculosis
ICD9CM-01672	016.72	1	Tuberculosis	TB FEM GEN NEC-EXAM UNKN	21a	Infection - Tuberculosis
ICD9CM-01673	016.73	1	Tuberculosis	TB FEM GEN NEC-MICRO DX	21a	Infection - Tuberculosis
ICD9CM-01674	016.74	1	Tuberculosis	TB FEM GEN NEC-CULT DX	21a	Infection - Tuberculosis
ICD9CM-01675	016.75	1	Tuberculosis	TB FEM GEN NEC-HISTO DX	21a	Infection - Tuberculosis
ICD9CM-01676	016.76	1	Tuberculosis	TB FEM GEN NEC-OTH TEST	21a	Infection - Tuberculosis
ICD9CM-01690	016.90	1	Tuberculosis	GU TB NOS-UNSPEC	21a	Infection - Tuberculosis
ICD9CM-01691	016.91	1	Tuberculosis	GU TB NOS-NO EXAM	21a	Infection - Tuberculosis
ICD9CM-01692	016.92	1	Tuberculosis	GU TB NOS-EXAM UNKN	21a	Infection - Tuberculosis
ICD9CM-01693	016.93	1	Tuberculosis	GU TB NOS-MICRO DX	21a	Infection - Tuberculosis
ICD9CM-01694	016.94	1	Tuberculosis	GU TB NOS-CULT DX	21a	Infection - Tuberculosis
ICD9CM-01695	016.95	1	Tuberculosis	GU TB NOS-HISTO DX	21a	Infection - Tuberculosis
ICD9CM-01696	016.96	1	Tuberculosis	GU TB NOS-OTH TEST	21a	Infection - Tuberculosis
ICD9CM-01700	017.00	1	Tuberculosis	TB SKIN/SUBCUTAN-UNSPEC	21a	Infection - Tuberculosis
ICD9CM-01701	017.01	1	Tuberculosis	TB SKIN/SUBCUT-NO EXAM	21a	Infection - Tuberculosis
ICD9CM-01702	017.02	1	Tuberculosis	TB SKIN/SUBCUT-EXAM UNKN	21a	Infection - Tuberculosis
ICD9CM-01703	017.03	1	Tuberculosis	TB SKIN/SUBCUT-MICRO DX	21a	Infection - Tuberculosis
ICD9CM-01704	017.04	1	Tuberculosis	TB SKIN/SUBCUT-CULT DX	21a	Infection - Tuberculosis
ICD9CM-01705	017.05	1	Tuberculosis	TB SKIN/SUBCUT-HISTO DX	21a	Infection - Tuberculosis
ICD9CM-01706	017.06	1	Tuberculosis	TB SKIN/SUBCUT-OTH TEST	21a	Infection - Tuberculosis
ICD9CM-01710	017.10	1	Tuberculosis	ERYTHEMA NODOS TB-UNSPEC	21a	Infection - Tuberculosis
ICD9CM-01711	017.11	1	Tuberculosis	ERYTHEM NODOS TB-NO EXAM	21a	Infection - Tuberculosis
ICD9CM-01712	017.12	1	Tuberculosis	ERYTHEM NOD TB-EXAM UNKN	21a	Infection - Tuberculosis
ICD9CM-01713	017.13	1	Tuberculosis	ERYTHEM NOD TB-MICRO DX	21a	Infection - Tuberculosis
ICD9CM-01714	017.14	1	Tuberculosis	ERYTHEM NODOS TB-CULT DX	21a	Infection - Tuberculosis
ICD9CM-01715	017.15	1	Tuberculosis	ERYTHEM NOD TB-HISTO DX	21a	Infection - Tuberculosis
ICD9CM-01716	017.16	1	Tuberculosis	ERYTHEM NOD TB-OTH TEST	21a	Infection - Tuberculosis
ICD9CM-01720	017.20	1	Tuberculosis	TB PERIPH LYMPH-UNSPEC	21a	Infection - Tuberculosis
ICD9CM-01721	017.21	1	Tuberculosis	TB PERIPH LYMPH-NO EXAM	21a	Infection - Tuberculosis
ICD9CM-01722	017.22	1	Tuberculosis	TB PERIPH LYMPH-EXAM UNK	21a	Infection - Tuberculosis
ICD9CM-01723	017.23	1	Tuberculosis	TB PERIPH LYMPH-MICRO DX	21a	Infection - Tuberculosis
ICD9CM-01724	017.24	1	Tuberculosis	TB PERIPH LYMPH-CULT DX	21a	Infection - Tuberculosis
ICD9CM-01725	017.25	1	Tuberculosis	TB PERIPH LYMPH-HISTO DX	21a	Infection - Tuberculosis
ICD9CM-01726	017.26	1	Tuberculosis	TB PERIPH LYMPH-OTH TEST	21a	Infection - Tuberculosis
ICD9CM-01730	017.30	1	Tuberculosis	TB OF EYE-UNSPEC	21a	Infection - Tuberculosis
ICD9CM-01731	017.31	1	Tuberculosis	TB OF EYE-NO EXAM	21a	Infection - Tuberculosis
ICD9CM-01732	017.32	1	Tuberculosis	TB OF EYE-EXAM UNKN	21a	Infection - Tuberculosis
ICD9CM-01733	017.33	1	Tuberculosis	TB OF EYE-MICRO DX	21a	Infection - Tuberculosis
ICD9CM-01734	017.34	1	Tuberculosis	TB OF EYE-CULT DX	21a	Infection - Tuberculosis
ICD9CM-01735	017.35	1	Tuberculosis	TB OF EYE-HISTO DX	21a	Infection - Tuberculosis
ICD9CM-01736	017.36	1	Tuberculosis	TB OF EYE-OTH TEST	21a	Infection - Tuberculosis
ICD9CM-01740	017.40	1	Tuberculosis	TB OF EAR-UNSPEC	21a	Infection - Tuberculosis
ICD9CM-01741	017.41	1	Tuberculosis	TB OF EAR-NO EXAM	21a	Infection - Tuberculosis
ICD9CM-01742	017.42	1	Tuberculosis	TB OF EAR-EXAM UNKN	21a	Infection - Tuberculosis
ICD9CM-01743	017.43	1	Tuberculosis	TB OF EAR-MICRO DX	21a	Infection - Tuberculosis
ICD9CM-01744	017.44	1	Tuberculosis	TB OF EAR-CULT DX	21a	Infection - Tuberculosis
ICD9CM-01745	017.45	1	Tuberculosis	TB OF EAR-HISTO DX	21a	Infection - Tuberculosis
ICD9CM-01746	017.46	1	Tuberculosis	TB OF EAR-OTH TEST	21a	Infection - Tuberculosis
ICD9CM-01750	017.50	1	Tuberculosis	TB OF THYROID-UNSPEC	21a	Infection - Tuberculosis
ICD9CM-01751	017.51	1	Tuberculosis	TB OF THYROID-NO EXAM	21a	Infection - Tuberculosis
ICD9CM-01752	017.52	1	Tuberculosis	TB OF THYROID-EXAM UNKN	21a	Infection - Tuberculosis
ICD9CM-01753	017.53	1	Tuberculosis	TB OF THYROID-MICRO DX	21a	Infection - Tuberculosis
ICD9CM-01754	017.54	1	Tuberculosis	TB OF THYROID-CULT DX	21a	Infection - Tuberculosis
ICD9CM-01755	017.55	1	Tuberculosis	TB OF THYROID-HISTO DX	21a	Infection - Tuberculosis
ICD9CM-01756	017.56	1	Tuberculosis	TB OF THYROID-OTH TEST	21a	Infection - Tuberculosis
ICD9CM-01760	017.60	1	Tuberculosis	TB OF ADRENAL-UNSPEC	21a	Infection - Tuberculosis
ICD9CM-01761	017.61	1	Tuberculosis	TB OF ADRENAL-NO EXAM	21a	Infection - Tuberculosis
ICD9CM-01762	017.62	1	Tuberculosis	TB OF ADRENAL-EXAM UNKN	21a	Infection - Tuberculosis
ICD9CM-01763	017.63	1	Tuberculosis	TB OF ADRENAL-MICRO DX	21a	Infection - Tuberculosis
ICD9CM-01764	017.64	1	Tuberculosis	TB OF ADRENAL-CULT DX	21a	Infection - Tuberculosis
ICD9CM-01765	017.65	1	Tuberculosis	TB OF ADRENAL-HISTO DX	21a	Infection - Tuberculosis
ICD9CM-01766	017.66	1	Tuberculosis	TB OF ADRENAL-OTH TEST	21a	Infection - Tuberculosis
ICD9CM-01770	017.70	1	Tuberculosis	TB OF SPLEEN-UNSPEC	21a	Infection - Tuberculosis
ICD9CM-01771	017.71	1	Tuberculosis	TB OF SPLEEN-NO EXAM	21a	Infection - Tuberculosis
ICD9CM-01772	017.72	1	Tuberculosis	TB OF SPLEEN-EXAM UNKN	21a	Infection - Tuberculosis
ICD9CM-01773	017.73	1	Tuberculosis	TB OF SPLEEN-MICRO DX	21a	Infection - Tuberculosis
ICD9CM-01774	017.74	1	Tuberculosis	TB OF SPLEEN-CULT DX	21a	Infection - Tuberculosis
ICD9CM-01775	017.75	1	Tuberculosis	TB OF SPLEEN-HISTO DX	21a	Infection - Tuberculosis
ICD9CM-01776	017.76	1	Tuberculosis	TB OF SPLEEN-OTH TEST	21a	Infection - Tuberculosis
ICD9CM-01780	017.80	1	Tuberculosis	TB ESOPHAGUS-UNSPEC	21a	Infection - Tuberculosis
ICD9CM-01781	017.81	1	Tuberculosis	TB ESOPHAGUS-NO EXAM	21a	Infection - Tuberculosis
ICD9CM-01782	017.82	1	Tuberculosis	TB ESOPHAGUS-EXAM UNKN	21a	Infection - Tuberculosis
ICD9CM-01783	017.83	1	Tuberculosis	TB ESOPHAGUS-MICRO DX	21a	Infection - Tuberculosis
ICD9CM-01784	017.84	1	Tuberculosis	TB ESOPHAGUS-CULT DX	21a	Infection - Tuberculosis
ICD9CM-01785	017.85	1	Tuberculosis	TB ESOPHAGUS-HISTO DX	21a	Infection - Tuberculosis
ICD9CM-01786	017.86	1	Tuberculosis	TB ESOPHAGUS-OTH TEST	21a	Infection - Tuberculosis
ICD9CM-01790	017.90	1	Tuberculosis	TB OF ORGAN NEC-UNSPEC	21a	Infection - Tuberculosis
ICD9CM-01791	017.91	1	Tuberculosis	TB OF ORGAN NEC-NO EXAM	21a	Infection - Tuberculosis
ICD9CM-01792	017.92	1	Tuberculosis	TB ORGAN NEC-EXAM UNKN	21a	Infection - Tuberculosis
ICD9CM-01793	017.93	1	Tuberculosis	TB OF ORGAN NEC-MICRO DX	21a	Infection - Tuberculosis
ICD9CM-01794	017.94	1	Tuberculosis	TB OF ORGAN NEC-CULT DX	21a	Infection - Tuberculosis
ICD9CM-01795	017.95	1	Tuberculosis	TB OF ORGAN NEC-HISTO DX	21a	Infection - Tuberculosis
ICD9CM-01796	017.96	1	Tuberculosis	TB OF ORGAN NEC-OTH TEST	21a	Infection - Tuberculosis
ICD9CM-01800	018.00	1	Tuberculosis	ACUTE MILIARY TB-UNSPEC	21a	Infection - Tuberculosis
ICD9CM-01801	018.01	1	Tuberculosis	ACUTE MILIARY TB-NO EXAM	21a	Infection - Tuberculosis
ICD9CM-01802	018.02	1	Tuberculosis	AC MILIARY TB-EXAM UNKN	21a	Infection - Tuberculosis
ICD9CM-01803	018.03	1	Tuberculosis	AC MILIARY TB-MICRO DX	21a	Infection - Tuberculosis
ICD9CM-01804	018.04	1	Tuberculosis	ACUTE MILIARY TB-CULT DX	21a	Infection - Tuberculosis
ICD9CM-01805	018.05	1	Tuberculosis	AC MILIARY TB-HISTO DX	21a	Infection - Tuberculosis
ICD9CM-01806	018.06	1	Tuberculosis	AC MILIARY TB-OTH TEST	21a	Infection - Tuberculosis
ICD9CM-01880	018.80	1	Tuberculosis	MILIARY TB NEC-UNSPEC	21a	Infection - Tuberculosis
ICD9CM-01881	018.81	1	Tuberculosis	MILIARY TB NEC-NO EXAM	21a	Infection - Tuberculosis
ICD9CM-01882	018.82	1	Tuberculosis	MILIARY TB NEC-EXAM UNKN	21a	Infection - Tuberculosis
ICD9CM-01883	018.83	1	Tuberculosis	MILIARY TB NEC-MICRO DX	21a	Infection - Tuberculosis
ICD9CM-01884	018.84	1	Tuberculosis	MILIARY TB NEC-CULT DX	21a	Infection - Tuberculosis
ICD9CM-01885	018.85	1	Tuberculosis	MILIARY TB NEC-HISTO DX	21a	Infection - Tuberculosis
ICD9CM-01886	018.86	1	Tuberculosis	MILIARY TB NEC-OTH TEST	21a	Infection - Tuberculosis
ICD9CM-01890	018.90	1	Tuberculosis	MILIARY TB NOS-UNSPEC	21a	Infection - Tuberculosis
ICD9CM-01891	018.91	1	Tuberculosis	MILIARY TB NOS-NO EXAM	21a	Infection - Tuberculosis
ICD9CM-01892	018.92	1	Tuberculosis	MILIARY TB NOS-EXAM UNKN	21a	Infection - Tuberculosis
ICD9CM-01893	018.93	1	Tuberculosis	MILIARY TB NOS-MICRO DX	21a	Infection - Tuberculosis
ICD9CM-01894	018.94	1	Tuberculosis	MILIARY TB NOS-CULT DX	21a	Infection - Tuberculosis
ICD9CM-01895	018.95	1	Tuberculosis	MILIARY TB NOS-HISTO DX	21a	Infection - Tuberculosis
ICD9CM-01896	018.96	1	Tuberculosis	MILIARY TB NOS-OTH TEST	21a	Infection - Tuberculosis
ICD9CM-1370	137.0	1	Tuberculosis	LATE EFFECT TB- RESP/NOS	21a	Infection - Tuberculosis
ICD9CM-1371	137.1	1	Tuberculosis	LATE EFFECT CNS TB	21a	Infection - Tuberculosis
ICD9CM-1372	137.2	1	Tuberculosis	LATE EFFECT GU TB	21a	Infection - Tuberculosis
ICD9CM-1373	137.3	1	Tuberculosis	LATE EFF BONE & JOINT TB	21a	Infection - Tuberculosis
ICD9CM-1374	137.4	1	Tuberculosis	LATE EFFECT TB NEC	21a	Infection - Tuberculosis
ICD9CM-V1201	V12.01	1	Tuberculosis	HX TUBERCULOSIS (Begin 1994)	21a	Infection - Tuberculosis
ICD9CM-0031	003.1	2	Septicemia	SALMONELLA SEPTICEMIA	21b	Infection - Septicemia
ICD9CM-0202	020.2	2	Septicemia	SEPTICEMIC PLAGUE	21b	Infection - Septicemia
ICD9CM-0223	022.3	2	Septicemia	ANTHRAX SEPTICEMIA	21b	Infection - Septicemia
ICD9CM-0362	036.2	2	Septicemia	MENINGOCOCCEMIA	21b	Infection - Septicemia
ICD9CM-0380	038.0	2	Septicemia	STREPTOCOCCAL SEPTICEMIA	21b	Infection - Septicemia
ICD9CM-0381	038.1	2	Septicemia	STAPHYLOCOCC SEPTICEMIA (End 1997)	21b	Infection - Septicemia
ICD9CM-03810	038.10	2	Septicemia	STAPH SEPTICEMIA- UNSPEC (Begin 1997)	21b	Infection - Septicemia
ICD9CM-03811	038.11	2	Septicemia	STAPH AUREUS SEPTICEMIA (Begin 1997)	21b	Infection - Septicemia
ICD9CM-03812	038.12	2	Septicemia	MRSA SEPTICEMIA (Begin 2008)	21b	Infection - Septicemia
ICD9CM-03819	038.19	2	Septicemia	OT STAPH SEPTICEMIA (Begin 1997)	21b	Infection - Septicemia
ICD9CM-0382	038.2	2	Septicemia	PNEUMOCOCCAL SEPTICEMIA	21b	Infection - Septicemia
ICD9CM-0383	038.3	2	Septicemia	ANAEROBIC SEPTICEMIA	21b	Infection - Septicemia
ICD9CM-03840	038.40	2	Septicemia	GRAM-NEG SEPTICEMIA NOS	21b	Infection - Septicemia
ICD9CM-03841	038.41	2	Septicemia	H. INFLUENAE SEPTICEMIA	21b	Infection - Septicemia
ICD9CM-03842	038.42	2	Septicemia	E COLI SEPTICEMIA	21b	Infection - Septicemia
ICD9CM-03843	038.43	2	Septicemia	PSEUDOMONAS SEPTICEMIA	21b	Infection - Septicemia
ICD9CM-03844	038.44	2	Septicemia	SERRATIA SEPTICEMIA	21b	Infection - Septicemia
ICD9CM-03849	038.49	2	Septicemia	GRAM-NEG SEPTICEMIA NEC	21b	Infection - Septicemia
ICD9CM-0388	038.8	2	Septicemia	SEPTICEMIA NEC	21b	Infection - Septicemia
ICD9CM-0389	038.9	2	Septicemia	SEPTICEMIA NOS	21b	Infection - Septicemia
ICD9CM-0545	054.5	2	Septicemia	HERPETIC SEPTICEMIA	21b	Infection - Septicemia
ICD9CM-449	449	2	Septicemia	SEPTIC ARTERIAL EMBOLISM (Begin 2007)	21b	Infection - Septicemia
ICD9CM-77181	771.81	2	Septicemia (except in labor)	SEPTICEMIA [SEPSIS] OF NEWBORN (Begin 2002)	21b	Infection - Septicemia
ICD9CM-7907	790.7	2	Septicemia	BACTEREMIA NOS	21b	Infection - Septicemia
ICD9CM-99591	995.91	2	Septicemia	SYS INFLAM / INFECTI W/O ORGAN DYSFUNC (Begin 2002)	21b	Infection - Septicemia
ICD9CM-99592	995.92	2	Septicemia	SYS INFLAM / INFECTI W ORGAN DYSFUNCTI (Begin 2002)	21b	Infection - Septicemia
ICD9CM-0200	020.0	3	Oth bact inf	BUBONIC PLAGUE	21c	Infection - Bacterial Infection - Unspecified Site
ICD9CM-0208	020.8	3	Oth bact inf	OTHER TYPES OF PLAGUE	21c	Infection - Bacterial Infection - Unspecified Site
ICD9CM-0209	020.9	3	Oth bact inf	PLAGUE NOS	21c	Infection - Bacterial Infection - Unspecified Site
ICD9CM-0218	021.8	3	Oth bact inf	TULAREMIA NEC	21c	Infection - Bacterial Infection - Unspecified Site
ICD9CM-0219	021.9	3	Oth bact inf	TULAREMIA NOS	21c	Infection - Bacterial Infection - Unspecified Site
ICD9CM-0228	022.8	3	Oth bact inf	OTHER ANTHRAX MANIFEST	21c	Infection - Bacterial Infection - Unspecified Site
ICD9CM-0229	022.9	3	Oth bact inf	ANTHRAX NOS	21c	Infection - Bacterial Infection - Unspecified Site
ICD9CM-0230	023.0	3	Oth bact inf	BRUCELLA MELITENSIS	21c	Infection - Bacterial Infection - Unspecified Site
ICD9CM-0231	023.1	3	Oth bact inf	BRUCELLA ABORTUS	21c	Infection - Bacterial Infection - Unspecified Site
ICD9CM-0232	023.2	3	Oth bact inf	BRUCELLA SUIS	21c	Infection - Bacterial Infection - Unspecified Site
ICD9CM-0233	023.3	3	Oth bact inf	BRUCELLA CANIS	21c	Infection - Bacterial Infection - Unspecified Site
ICD9CM-0238	023.8	3	Oth bact inf	BRUCELLOSIS NEC	21c	Infection - Bacterial Infection - Unspecified Site
ICD9CM-0239	023.9	3	Oth bact inf	BRUCELLOSIS NOS	21c	Infection - Bacterial Infection - Unspecified Site
ICD9CM-024	024	3	Oth bact inf	GLANDERS	21c	Infection - Bacterial Infection - Unspecified Site
ICD9CM-025	025	3	Oth bact inf	MELIOIDOSIS	21c	Infection - Bacterial Infection - Unspecified Site
ICD9CM-0260	026.0	3	Oth bact inf	SPIRILLARY FEVER	21c	Infection - Bacterial Infection - Unspecified Site
ICD9CM-0269	026.9	3	Oth bact inf	RAT-BITE FEVER NOS	21c	Infection - Bacterial Infection - Unspecified Site
ICD9CM-0270	027.0	3	Oth bact inf	LISTERIOSIS	21c	Infection - Bacterial Infection - Unspecified Site
ICD9CM-0271	027.1	3	Oth bact inf	ERYSIPELOTHRIX INFECTION	21c	Infection - Bacterial Infection - Unspecified Site
ICD9CM-0272	027.2	3	Oth bact inf	PASTEURELLOSIS	21c	Infection - Bacterial Infection - Unspecified Site
ICD9CM-0278	027.8	3	Oth bact inf	ZOONOTIC BACT DIS NEC	21c	Infection - Bacterial Infection - Unspecified Site
ICD9CM-0279	027.9	3	Oth bact inf	ZOONOTIC BACT DIS NOS	21c	Infection - Bacterial Infection - Unspecified Site
ICD9CM-0300	030.0	3	Oth bact inf	LEPROMATOUS LEPROSY	21c	Infection - Bacterial Infection - Unspecified Site
ICD9CM-0301	030.1	3	Oth bact inf	TUBERCULOID LEPROSY	21c	Infection - Bacterial Infection - Unspecified Site
ICD9CM-0302	030.2	3	Oth bact inf	INDETERMINATE LEPROSY	21c	Infection - Bacterial Infection - Unspecified Site
ICD9CM-0303	030.3	3	Oth bact inf	BORDERLINE LEPROSY	21c	Infection - Bacterial Infection - Unspecified Site
ICD9CM-0308	030.8	3	Oth bact inf	LEPROSY NEC	21c	Infection - Bacterial Infection - Unspecified Site
ICD9CM-0309	030.9	3	Oth bact inf	LEPROSY NOS	21c	Infection - Bacterial Infection - Unspecified Site
ICD9CM-0312	031.2	3	Oth bact inf	DX DUE TO DISSEM MYCOBACT (Begin 1997)	21c	Infection - Bacterial Infection - Unspecified Site
ICD9CM-0318	031.8	3	Oth bact inf	MYCOBACTERIAL DIS NEC	21c	Infection - Bacterial Infection - Unspecified Site
ICD9CM-0319	031.9	3	Oth bact inf	MYCOBACTERIAL DIS NOS	21c	Infection - Bacterial Infection - Unspecified Site
ICD9CM-03289	032.89	3	Oth bact inf	DIPHTHERIA NEC	21c	Infection - Bacterial Infection - Unspecified Site
ICD9CM-0329	032.9	3	Oth bact inf	DIPHTHERIA NOS	21c	Infection - Bacterial Infection - Unspecified Site
ICD9CM-0330	033.0	3	Oth bact inf	BORDETELLA PERTUSSIS	21c	Infection - Bacterial Infection - Unspecified Site
ICD9CM-0331	033.1	3	Oth bact inf	BORDETELLA PARAPERTUSSIS	21c	Infection - Bacterial Infection - Unspecified Site
ICD9CM-0338	033.8	3	Oth bact inf	WHOOPING COUGH NEC	21c	Infection - Bacterial Infection - Unspecified Site
ICD9CM-0339	033.9	3	Oth bact inf	WHOOPING COUGH NOS	21c	Infection - Bacterial Infection - Unspecified Site
ICD9CM-0341	034.1	3	Oth bact inf	SCARLET FEVER	21c	Infection - Bacterial Infection - Unspecified Site
ICD9CM-0363	036.3	3	Oth bact inf	MENINGOCOCC ADRENAL SYND	21c	Infection - Bacterial Infection - Unspecified Site
ICD9CM-03681	036.81	3	Oth bact inf	MENINGOCOCC OPTIC NEURIT	21c	Infection - Bacterial Infection - Unspecified Site
ICD9CM-03689	036.89	3	Oth bact inf	MENINGOCOCCAL INFECT NEC	21c	Infection - Bacterial Infection - Unspecified Site
ICD9CM-0369	036.9	3	Oth bact inf	MENINGOCOCCAL INFECT NOS	21c	Infection - Bacterial Infection - Unspecified Site
ICD9CM-037	037	3	Oth bact inf	TETANUS	21c	Infection - Bacterial Infection - Unspecified Site
ICD9CM-0392	039.2	3	Oth bact inf	ABDOMINAL ACTINOMYCOSIS	21c	Infection - Bacterial Infection - Unspecified Site
ICD9CM-0393	039.3	3	Oth bact inf	CERVICOFAC ACTINOMYCOSIS	21c	Infection - Bacterial Infection - Unspecified Site
ICD9CM-0394	039.4	3	Oth bact inf	MADURA FOOT	21c	Infection - Bacterial Infection - Unspecified Site
ICD9CM-0398	039.8	3	Oth bact inf	ACTINOMYCOSIS NEC	21c	Infection - Bacterial Infection - Unspecified Site
ICD9CM-0399	039.9	3	Oth bact inf	ACTINOMYCOSIS NOS	21c	Infection - Bacterial Infection - Unspecified Site
ICD9CM-0400	040.0	3	Oth bact inf	GAS GANGRENE	21c	Infection - Bacterial Infection - Unspecified Site
ICD9CM-0401	040.1	3	Oth bact inf	RHINOSCLEROMA	21c	Infection - Bacterial Infection - Unspecified Site
ICD9CM-0402	040.2	3	Oth bact inf	WHIPPLE-S DISEASE	21c	Infection - Bacterial Infection - Unspecified Site
ICD9CM-0403	040.3	3	Oth bact inf	NECROBACILLOSIS	21c	Infection - Bacterial Infection - Unspecified Site
ICD9CM-04042	040.42	3	Oth bact inf	WOUND BOTULISM (Begin 2007)	21c	Infection - Bacterial Infection - Unspecified Site
ICD9CM-04081	040.81	3	Oth bact inf	TROPICAL PYOMYOSITIS	21c	Infection - Bacterial Infection - Unspecified Site
ICD9CM-04082	040.82	3	Oth bact inf	TOXIC SHOCK SYNDROME (Begin 2002)	21c	Infection - Bacterial Infection - Unspecified Site
ICD9CM-04089	040.89	3	Oth bact inf	BACTERIAL DISEASES NEC	21c	Infection - Bacterial Infection - Unspecified Site
ICD9CM-0410	041.0	3	Oth bact inf	STREPTOCOCCUS INFECT NOS (Begin 1980 End 1992)	21c	Infection - Bacterial Infection - Unspecified Site
ICD9CM-04100	041.00	3	Oth bact inf	STREPTOCOCCUS UNSPEC (Begin 1992)	21c	Infection - Bacterial Infection - Unspecified Site
ICD9CM-04101	041.01	3	Oth bact inf	GROUP A STREPTOCOCCUS (Begin 1992)	21c	Infection - Bacterial Infection - Unspecified Site
ICD9CM-04102	041.02	3	Oth bact inf	GROUP B STREPTOCOCCUS (Begin 1992)	21c	Infection - Bacterial Infection - Unspecified Site
ICD9CM-04103	041.03	3	Oth bact inf	GROUP C STREPTOCOCCUS (Begin 1992)	21c	Infection - Bacterial Infection - Unspecified Site
ICD9CM-04104	041.04	3	Oth bact inf	GROUP D STREPTOCOCCUS (Begin 1992)	21c	Infection - Bacterial Infection - Unspecified Site
ICD9CM-04105	041.05	3	Oth bact inf	GROUP G STREPTOCOCCUS (Begin 1992)	21c	Infection - Bacterial Infection - Unspecified Site
ICD9CM-04109	041.09	3	Oth bact inf	OTHER STREPTOCOCCUS (Begin 1992)	21c	Infection - Bacterial Infection - Unspecified Site
ICD9CM-0411	041.1	3	Oth bact inf	STAPH INFECTION NOS (Begin 1980 End 1992)	21c	Infection - Bacterial Infection - Unspecified Site
ICD9CM-04110	041.10	3	Oth bact inf	STAPH UNSPEC (Begin 1992)	21c	Infection - Bacterial Infection - Unspecified Site
ICD9CM-04111	041.11	3	Oth bact inf	STAPH AUREUS (Begin 1992)	21c	Infection - Bacterial Infection - Unspecified Site
ICD9CM-04112	041.12	3	Oth bact inf	MRSA ELSEWHERE/NOS (Begin 2008)	21c	Infection - Bacterial Infection - Unspecified Site
ICD9CM-04119	041.19	3	Oth bact inf	OTHER STAPH (Begin 1992)	21c	Infection - Bacterial Infection - Unspecified Site
ICD9CM-0412	041.2	3	Oth bact inf	PNEUMOCOCCUS INFECT NOS	21c	Infection - Bacterial Infection - Unspecified Site
ICD9CM-0413	041.3	3	Oth bact inf	KLEBSIELLA INFECT NOS	21c	Infection - Bacterial Infection - Unspecified Site
ICD9CM-0414	041.4	3	Oth bact inf	E. COLI INFECT NOS (end 2011)	21c	Infection - Bacterial Infection - Unspecified Site
ICD9CM-04141	041.41	3	Oth bact inf	Shiga txn-produce E.coli (Begin 2011)	21c	Infection - Bacterial Infection - Unspecified Site
ICD9CM-04142	041.42	3	Oth bact inf	Shga txn prod E.coli NEC (Begin 2011)	21c	Infection - Bacterial Infection - Unspecified Site
ICD9CM-04143	041.43	3	Oth bact inf	Shga txn prod E.coli NOS (Begin 2011)	21c	Infection - Bacterial Infection - Unspecified Site
ICD9CM-04149	041.49	3	Oth bact inf	E.coli infection NEC/NOS (Begin 2011)	21c	Infection - Bacterial Infection - Unspecified Site
ICD9CM-0415	041.5	3	Oth bact inf	H. INFLUENZAE INFECT NOS	21c	Infection - Bacterial Infection - Unspecified Site
ICD9CM-0416	041.6	3	Oth bact inf	PROTEUS INFECTION NOS	21c	Infection - Bacterial Infection - Unspecified Site
ICD9CM-0417	041.7	3	Oth bact inf	PSEUDOMONAS INFECT NOS	21c	Infection - Bacterial Infection - Unspecified Site
ICD9CM-0418	041.8	3	Oth bact inf	BACTERIAL INFECTION NEC (Begin 1980 End 1992)	21c	Infection - Bacterial Infection - Unspecified Site
ICD9CM-04181	041.81	3	Oth bact inf	MYCOPLASMA (Begin 1992)	21c	Infection - Bacterial Infection - Unspecified Site
ICD9CM-04182	041.82	3	Oth bact inf	BACILLUS FRAGILIS (Begin 1992)	21c	Infection - Bacterial Infection - Unspecified Site
ICD9CM-04183	041.83	3	Oth bact inf	CLOSTRID PERFRINGENS (Begin 1992)	21c	Infection - Bacterial Infection - Unspecified Site
ICD9CM-04184	041.84	3	Oth bact inf	OTHER ANAEROBES (Begin 1992)	21c	Infection - Bacterial Infection - Unspecified Site
ICD9CM-04185	041.85	3	Oth bact inf	OTHER GRAM NEG ORGS (Begin 1992)	21c	Infection - Bacterial Infection - Unspecified Site
ICD9CM-04186	041.86	3	Oth bact inf	HELICOBACTER PYLORI INFECTION (Begin 1995)	21c	Infection - Bacterial Infection - Unspecified Site
ICD9CM-04189	041.89	3	Oth bact inf	OTHER SPEC BACTERIA (Begin 1992)	21c	Infection - Bacterial Infection - Unspecified Site
ICD9CM-0419	041.9	3	Oth bact inf	BACTERIAL INFECTION NOS	21c	Infection - Bacterial Infection - Unspecified Site
ICD9CM-390	390	3	Oth bact inf	RHEUM FEV W/O HRT INVOLV	21c	Infection - Bacterial Infection - Unspecified Site
ICD9CM-3929	392.9	3	Oth bact inf	RHEUMATIC CHOREA NOS	21c	Infection - Bacterial Infection - Unspecified Site
ICD9CM-7953	795.3	3	Oth bact inf	POSITIVE CULTURE FINDING (End 2002)	21c	Infection - Bacterial Infection - Unspecified Site
ICD9CM-79531	795.31	3	Oth bact inf	NONSPECIFIC POSITIVE FINDINGS/ANTHRAX (Begin 2002)	21c	Infection - Bacterial Infection - Unspecified Site
ICD9CM-79539	795.39	3	Oth bact inf	OTHER NONSPECIFIC POSITIVE CULTURE (Begin 2002)	21c	Infection - Bacterial Infection - Unspecified Site
ICD9CM-V090	V09.0	3	Oth bact inf	INFEC-PENICILLIN-RESIST ORGS (Begin 1993)	21c	Infection - Bacterial Infection - Unspecified Site
ICD9CM-V091	V09.1	3	Oth bact inf	INFEC-CEPHALOSPORIN-RESIST ORGS (Begin 1993)	21c	Infection - Bacterial Infection - Unspecified Site
ICD9CM-V092	V09.2	3	Oth bact inf	INFEC-MACROLIDES-RESIST ORGS (Begin 1993)	21c	Infection - Bacterial Infection - Unspecified Site
ICD9CM-V093	V09.3	3	Oth bact inf	INFEC-TETRACYCLINE-RESIST ORGS (Begin 1993)	21c	Infection - Bacterial Infection - Unspecified Site
ICD9CM-V094	V09.4	3	Oth bact inf	INFEC-AMINOGLYCOSIDE-RESIST ORGS (Begin 1993)	21c	Infection - Bacterial Infection - Unspecified Site
ICD9CM-V0950	V09.50	3	Oth bact inf	INFEC-UNRESIST TO MULT QUINOLONES (Begin 1993)	21c	Infection - Bacterial Infection - Unspecified Site
ICD9CM-V0951	V09.51	3	Oth bact inf	INFEC-MULT QUINOLONES-RESIST ORGS (Begin 1993)	21c	Infection - Bacterial Infection - Unspecified Site
ICD9CM-V096	V09.6	3	Oth bact inf	INFEC-SULFONAMIDES-RESIST ORGS (Begin 1993)	21c	Infection - Bacterial Infection - Unspecified Site
ICD9CM-V0970	V09.70	3	Oth bact inf	INFEC-NOT MULTI-ANTIMYCOBACT-RESIS (Begin 1993)	21c	Infection - Bacterial Infection - Unspecified Site
ICD9CM-V0971	V09.71	3	Oth bact inf	INFEC-MULTI-ANTIMYCOBAC-RESIS ORGS (Begin 1993)	21c	Infection - Bacterial Infection - Unspecified Site
ICD9CM-V0980	V09.80	3	Oth bact inf	INFEC-OTH ORGS NOT MULTIDRUG-RESIS (Begin 1993)	21c	Infection - Bacterial Infection - Unspecified Site
ICD9CM-V0981	V09.81	3	Oth bact inf	INFEC-OTH MULTI-DRUG-RESIST ORGS (Begin 1993)	21c	Infection - Bacterial Infection - Unspecified Site
ICD9CM-V0990	V09.90	3	Oth bact inf	INFEC-UNSP ORGS NOT MULTDRUG-RESIS (Begin 1993)	21c	Infection - Bacterial Infection - Unspecified Site
ICD9CM-V0991	V09.91	3	Oth bact inf	INFEC-UNSPEC MULTIDRUG-RESIST ORGS (Begin 1993)	21c	Infection - Bacterial Infection - Unspecified Site
ICD9CM-V1204	V12.04	3	Oth bact inf	HX METHICLN RESIST STAPH (Begin 2008)	21c	Infection - Bacterial Infection - Unspecified Site
ICD9CM-1100	110.0	4	Mycoses	DERMATOPHYT SCALP/BEARD	21d	Infection - Mycoses
ICD9CM-1101	110.1	4	Mycoses	DERMATOPHYTOSIS OF NAIL	21d	Infection - Mycoses
ICD9CM-1102	110.2	4	Mycoses	DERMATOPHYTOSIS OF HAND	21d	Infection - Mycoses
ICD9CM-1103	110.3	4	Mycoses	DERMATOPHYTOSIS OF GROIN	21d	Infection - Mycoses
ICD9CM-1104	110.4	4	Mycoses	DERMATOPHYTOSIS OF FOOT	21d	Infection - Mycoses
ICD9CM-1105	110.5	4	Mycoses	DERMATOPHYTOSIS OF BODY	21d	Infection - Mycoses
ICD9CM-1106	110.6	4	Mycoses	DEEP DERMATOPHYTOSIS	21d	Infection - Mycoses
ICD9CM-1108	110.8	4	Mycoses	DERMATOPHYTOSIS SITE NEC	21d	Infection - Mycoses
ICD9CM-1109	110.9	4	Mycoses	DERMATOPHYTOSIS SITE NOS	21d	Infection - Mycoses
ICD9CM-1110	111.0	4	Mycoses	PITYRIASIS VERSICOLOR	21d	Infection - Mycoses
ICD9CM-1111	111.1	4	Mycoses	TINEA NIGRA	21d	Infection - Mycoses
ICD9CM-1112	111.2	4	Mycoses	TINEA BLANCA	21d	Infection - Mycoses
ICD9CM-1113	111.3	4	Mycoses	BLACK PIEDRA	21d	Infection - Mycoses
ICD9CM-1118	111.8	4	Mycoses	DERMATOMYCOSES NEC	21d	Infection - Mycoses
ICD9CM-1119	111.9	4	Mycoses	DERMATOMYCOSIS NOS	21d	Infection - Mycoses
ICD9CM-1120	112.0	4	Mycoses	THRUSH	21d	Infection - Mycoses
ICD9CM-1121	112.1	4	Mycoses	CANDIDAL VULVOVAGINITIS	21d	Infection - Mycoses
ICD9CM-1122	112.2	4	Mycoses	CANDIDIAS UROGENITAL NEC	21d	Infection - Mycoses
ICD9CM-1123	112.3	4	Mycoses	CUTANEOUS CANDIDIASIS	21d	Infection - Mycoses
ICD9CM-1125	112.5	4	Mycoses	DISSEMINATED CANDIDIASIS	21d	Infection - Mycoses
ICD9CM-11282	112.82	4	Mycoses	CANDIDAL OTITIS EXTERNA	21d	Infection - Mycoses
ICD9CM-11284	112.84	4	Mycoses	CANDIDAL ESOPHAGITIS (Begin 1992)	21d	Infection - Mycoses
ICD9CM-11285	112.85	4	Mycoses	CANDIDAL ENTERITIS (Begin 1992)	21d	Infection - Mycoses
ICD9CM-11289	112.89	4	Mycoses	CANDIDIASIS SITE NEC	21d	Infection - Mycoses
ICD9CM-1129	112.9	4	Mycoses	CANDIDIASIS SITE NOS	21d	Infection - Mycoses
ICD9CM-1141	114.1	4	Mycoses	PRIM CUTAN COCCIDIOID	21d	Infection - Mycoses
ICD9CM-1143	114.3	4	Mycoses	PROGRESS COCCIDIOID NEC	21d	Infection - Mycoses
ICD9CM-1149	114.9	4	Mycoses	COCCIDIOIDOMYCOSIS NOS	21d	Infection - Mycoses
ICD9CM-11500	115.00	4	Mycoses	HISTOPLASMA CAPSULAT NOS	21d	Infection - Mycoses
ICD9CM-11509	115.09	4	Mycoses	HISTOPLASMA CAPSULAT NEC	21d	Infection - Mycoses
ICD9CM-11510	115.10	4	Mycoses	HISTOPLASMA DUBOISII NOS	21d	Infection - Mycoses
ICD9CM-11519	115.19	4	Mycoses	HISTOPLASMA DUBOISII NEC	21d	Infection - Mycoses
ICD9CM-11590	115.90	4	Mycoses	HISTOPLASMOSIS NOS	21d	Infection - Mycoses
ICD9CM-11599	115.99	4	Mycoses	HISTOPLASMOSIS NEC	21d	Infection - Mycoses
ICD9CM-1160	116.0	4	Mycoses	BLASTOMYCOSIS	21d	Infection - Mycoses
ICD9CM-1161	116.1	4	Mycoses	PARACOCCIDIOIDOMYCOSIS	21d	Infection - Mycoses
ICD9CM-1162	116.2	4	Mycoses	LOBOMYCOSIS	21d	Infection - Mycoses
ICD9CM-1170	117.0	4	Mycoses	RHINOSPORIDIOSIS	21d	Infection - Mycoses
ICD9CM-1171	117.1	4	Mycoses	SPOROTRICHOSIS	21d	Infection - Mycoses
ICD9CM-1172	117.2	4	Mycoses	CHROMOBLASTOMYCOSIS	21d	Infection - Mycoses
ICD9CM-1173	117.3	4	Mycoses	ASPERGILLOSIS	21d	Infection - Mycoses
ICD9CM-1174	117.4	4	Mycoses	MYCOTIC MYCETOMAS	21d	Infection - Mycoses
ICD9CM-1175	117.5	4	Mycoses	CRYPTOCOCCOSIS	21d	Infection - Mycoses
ICD9CM-1176	117.6	4	Mycoses	ALLESCHERIOSIS	21d	Infection - Mycoses
ICD9CM-1177	117.7	4	Mycoses	ZYGOMYCOSIS	21d	Infection - Mycoses
ICD9CM-1178	117.8	4	Mycoses	DEMATIACIOUS FUNGI INF	21d	Infection - Mycoses
ICD9CM-1179	117.9	4	Mycoses	MYCOSES NEC & NOS	21d	Infection - Mycoses
ICD9CM-118	118	4	Mycoses	OPPORTUNISTIC MYCOSES	21d	Infection - Mycoses
ICD9CM-042	042	5	HIV infectn	HIV DISEASE (Begin 1994)	21e	Infection - HIV
ICD9CM-0420	042.0	5	HIV infectn	HIV W/SPECIF INFECTIONS (Begin 1986 End 1994)	21e	Infection - HIV
ICD9CM-0421	042.1	5	HIV infectn	HIV CAUS OTH SPEC INFECT (Begin 1986 End 1994)	21e	Infection - HIV
ICD9CM-0422	042.2	5	HIV infectn	HIV W/SPEC MALIG NEOPLSM (Begin 1986 End 1994)	21e	Infection - HIV
ICD9CM-0429	042.9	5	HIV infectn	AIDS- UNSPECIFIED (Begin 1986 End 1994)	21e	Infection - HIV
ICD9CM-0430	043.0	5	HIV infectn	HIV CAUS LYMPHADENOPATHY (Begin 1986 End 1994)	21e	Infection - HIV
ICD9CM-0431	043.1	5	HIV infectn	HIV CAUS SP CNS DISEASE (Begin 1986 End 1994)	21e	Infection - HIV
ICD9CM-0432	043.2	5	HIV infectn	HIV CAUS OT DISOR IMMUNE (Begin 1986 End 1994)	21e	Infection - HIV
ICD9CM-0433	043.3	5	HIV infectn	HIV CAUS OTH SPECIF COND (Begin 1986 End 1994)	21e	Infection - HIV
ICD9CM-0439	043.9	5	HIV infectn	ARC- UNSPECIFIED (Begin 1986 End 1994)	21e	Infection - HIV
ICD9CM-0440	044.0	5	HIV infectn	HIV CAUS ACUTE INFECTION (Begin 1986 End 1994)	21e	Infection - HIV
ICD9CM-0449	044.9	5	HIV infectn	HIV- UNSPECIFIED (Begin 1986 End 1994)	21e	Infection - HIV
ICD9CM-07953	079.53	5	HIV infectn	HIV TYPE 2 (Begin 1993)	21e	Infection - HIV
ICD9CM-27910	279.10	5	HIV infectn	IMMUNDEF T-CELL DEF NOS	21e	Infection - HIV
ICD9CM-27919	279.19	5	HIV infectn	DEFIC CELL IMMUNITY NOS	21e	Infection - HIV
ICD9CM-79571	795.71	5	HIV infectn	NONSPECIFIC SEROLOG HIV (Begin 1994)	21e	Infection - HIV
ICD9CM-7958	795.8	5	HIV infectn	POSITIVE SERO/VIRAL HIV (Begin 1986 End 1994)	21e	Infection - HIV
ICD9CM-V08	V08	5	HIV infectn	HIV POSITIVE NOS (Begin 1994)	21e	Infection - HIV
ICD9CM-0700	070.0	6	Hepatitis	HEPATITIS A WITH COMA	14g	Hepatic - Hepatitis A/B
ICD9CM-0701	070.1	6	Hepatitis	HEPATITIS A W/O COMA	14g	Hepatic - Hepatitis A/B
ICD9CM-0702	070.2	6	Hepatitis	HEPATITIS B WITH COMA (Begin 1980 End 1991)	14g	Hepatic - Hepatitis A/B
ICD9CM-07020	070.20	6	Hepatitis	VRL HEPAT B CM W/O DELTA (Begin 1991)	14g	Hepatic - Hepatitis A/B
ICD9CM-07021	070.21	6	Hepatitis	VRL HEPAT B CM W DELTA (Begin 1991)	14g	Hepatic - Hepatitis A/B
ICD9CM-07022	070.22	6	Hepatitis	CHR HEPAT COMA W/O DELTA (Begin 1994)	14g	Hepatic - Hepatitis A/B
ICD9CM-07023	070.23	6	Hepatitis	CHR HEPAT COMA W/ DELTA (Begin 1994)	14g	Hepatic - Hepatitis A/B
ICD9CM-0703	070.3	6	Hepatitis	HEPATITIS B W/O COMA (Begin 1980 End 1991)	14g	Hepatic - Hepatitis A/B
ICD9CM-07030	070.30	6	Hepatitis	VRL HPT B W/O CM W/O DLT (Begin 1991)	14g	Hepatic - Hepatitis A/B
ICD9CM-07031	070.31	6	Hepatitis	VRL HPT B W/O CM W DELTA (Begin 1991)	14g	Hepatic - Hepatitis A/B
ICD9CM-07032	070.32	6	Hepatitis	CHR HEPAT W/O COMA W/O DELTA (Begin 1994)	14g	Hepatic - Hepatitis A/B
ICD9CM-07033	070.33	6	Hepatitis	CHR HEPAT W/O COMA W/ DELTA (Begin 1994)	14g	Hepatic - Hepatitis A/B
ICD9CM-0704	070.4	6	Hepatitis	VIRAL HEPAT NEC W COMA (Begin 1980 End 1991)	21j	Infection - Hepatitis
ICD9CM-07041	070.41	6	Hepatitis	SPF VRL HPT CM HPT C (Begin 1991)	14h	Hepatic - Hepatitis C
ICD9CM-07042	070.42	6	Hepatitis	SPF VRL HPT CM DLT W/O B (Begin 1991)	21j	Infection - Hepatitis
ICD9CM-07043	070.43	6	Hepatitis	SPF VRL HPT CM HPT E (Begin 1991)	21j	Infection - Hepatitis
ICD9CM-07044	070.44	6	Hepatitis	CHR HEPAT C W/ COMA (Begin 1994)	14h	Hepatic - Hepatitis C
ICD9CM-07049	070.49	6	Hepatitis	SPF VRL HPT CM (Begin 1991)	21j	Infection - Hepatitis
ICD9CM-0705	070.5	6	Hepatitis	VIRAL HEPAT NEC W/O COMA (Begin 1980 End 1991)	21j	Infection - Hepatitis
ICD9CM-07051	070.51	6	Hepatitis	VRL HPT W/O CM HEPAT C (Begin 1991)	14h	Hepatic - Hepatitis C
ICD9CM-07052	070.52	6	Hepatitis	VRL HPT W/O CM DLT W/O B (Begin 1991)	21j	Infection - Hepatitis
ICD9CM-07053	070.53	6	Hepatitis	VRL HPT W/O CM HEPAT E (Begin 1991)	21j	Infection - Hepatitis
ICD9CM-07054	070.54	6	Hepatitis	CHR HEPAT C W/O COMA (Begin 1994)	14h	Hepatic - Hepatitis C
ICD9CM-07059	070.59	6	Hepatitis	VRL HPT W/O CM (Begin 1991)	21j	Infection - Hepatitis
ICD9CM-0706	070.6	6	Hepatitis	VIRAL HEPAT NOS W COMA	21j	Infection - Hepatitis
ICD9CM-07070	070.70	6	Hepatitis	HPT C W/O HEPAT COMA NOS (Begin 2004)	14h	Hepatic - Hepatitis C
ICD9CM-07071	070.71	6	Hepatitis	HPT C W HEPATIC COMA NOS (Begin 2004)	14h	Hepatic - Hepatitis C
ICD9CM-0709	070.9	6	Hepatitis	VIRAL HEPAT NOS W/O COMA	21j	Infection - Hepatitis
ICD9CM-07271	072.71	6	Hepatitis	MUMPS HEPATITIS	21j	Infection - Hepatitis
ICD9CM-57140	571.40	6	Hepatitis	CHRONIC HEPATITIS NOS	21j	Infection - Hepatitis
ICD9CM-57141	571.41	6	Hepatitis	CHR PERSISTENT HEPATITIS	21j	Infection - Hepatitis
ICD9CM-57142	571.42	6	Hepatitis	AUTOIMMUNE HEPATITIS (Begin 2008)	21j	Infection - Hepatitis
ICD9CM-57149	571.49	6	Hepatitis	CHRONIC HEPATITIS NEC	21j	Infection - Hepatitis
ICD9CM-5731	573.1	6	Hepatitis	HEPATITIS IN VIRAL DIS	21j	Infection - Hepatitis
ICD9CM-5732	573.2	6	Hepatitis	HEPATITIS IN OTH INF DIS	21j	Infection - Hepatitis
ICD9CM-5733	573.3	6	Hepatitis	HEPATITIS NOS	21j	Infection - Hepatitis
ICD9CM-0500	050.0	7	Viral infect	VARIOLA MAJOR	21f	Infection - Viral Infection
ICD9CM-0501	050.1	7	Viral infect	ALASTRIM	21f	Infection - Viral Infection
ICD9CM-0502	050.2	7	Viral infect	MODIFIED SMALLPOX	21f	Infection - Viral Infection
ICD9CM-0509	050.9	7	Viral infect	SMALLPOX NOS	21f	Infection - Viral Infection
ICD9CM-0510	051.0	7	Viral infect	COWPOX (end 2008)	21f	Infection - Viral Infection
ICD9CM-05101	051.01	7	Viral infect	COWPOX (Begin 2008)	21f	Infection - Viral Infection
ICD9CM-05102	051.02	7	Viral infect	VACCINIA N/F VACCINATION (Begin 2008)	21f	Infection - Viral Infection
ICD9CM-0511	051.1	7	Viral infect	PSEUDOCOWPOX	21f	Infection - Viral Infection
ICD9CM-0512	051.2	7	Viral infect	CONTAGIOUS PUSTULAR DERM	21f	Infection - Viral Infection
ICD9CM-0519	051.9	7	Viral infect	PARAVACCINIA NOS	21f	Infection - Viral Infection
ICD9CM-0522	052.2	7	Viral infect	POSTVARICELLA MYELITIS (Begin 2006)	21f	Infection - Viral Infection
ICD9CM-0527	052.7	7	Viral infect	VARICELLA COMPLICAT NEC	21f	Infection - Viral Infection
ICD9CM-0528	052.8	7	Viral infect	VARICELLA COMPLICAT NOS	21f	Infection - Viral Infection
ICD9CM-0529	052.9	7	Viral infect	VARICELLA UNCOMPLICATED	21f	Infection - Viral Infection
ICD9CM-05310	053.10	7	Viral infect	H ZOSTER NERV SYST NOS	21f	Infection - Viral Infection
ICD9CM-05311	053.11	7	Viral infect	GENICULATE HERPES ZOSTER	21f	Infection - Viral Infection
ICD9CM-05312	053.12	7	Viral infect	POSTHERPES TRIGEM NEURAL	21f	Infection - Viral Infection
ICD9CM-05313	053.13	7	Viral infect	POSTHERPES POLYNEUROPATH	21f	Infection - Viral Infection
ICD9CM-05314	053.14	7	Viral infect	HERPES ZOSTER MYELITIS (Begin 2006)	21f	Infection - Viral Infection
ICD9CM-05319	053.19	7	Viral infect	H ZOSTER NERV SYST NEC	21f	Infection - Viral Infection
ICD9CM-05371	053.71	7	Viral infect	H ZOSTER OTITIS EXTERNA	21f	Infection - Viral Infection
ICD9CM-05379	053.79	7	Viral infect	H ZOSTER COMPLICATED NEC	21f	Infection - Viral Infection
ICD9CM-0538	053.8	7	Viral infect	H ZOSTER COMPLICATED NOS	21f	Infection - Viral Infection
ICD9CM-0539	053.9	7	Viral infect	HERPES ZOSTER NOS	21f	Infection - Viral Infection
ICD9CM-0540	054.0	7	Viral infect	ECZEMA HERPETICUM	21f	Infection - Viral Infection
ICD9CM-05410	054.10	7	Viral infect	GENITAL HERPES NOS	21f	Infection - Viral Infection
ICD9CM-05411	054.11	7	Viral infect	HERPETIC VULVOVAGINITIS	21f	Infection - Viral Infection
ICD9CM-05412	054.12	7	Viral infect	HERPETIC ULCER OF VULVA	21f	Infection - Viral Infection
ICD9CM-05413	054.13	7	Viral infect	HERPETIC INFECT OF PENIS	21f	Infection - Viral Infection
ICD9CM-05419	054.19	7	Viral infect	GENITAL HERPES NEC	21f	Infection - Viral Infection
ICD9CM-0542	054.2	7	Viral infect	HERPETIC GINGIVOSTOMAT	21f	Infection - Viral Infection
ICD9CM-0546	054.6	7	Viral infect	HERPETIC WHITLOW	21f	Infection - Viral Infection
ICD9CM-05471	054.71	7	Viral infect	VISCERAL HERPES SIMPLEX	21f	Infection - Viral Infection
ICD9CM-05473	054.73	7	Viral infect	H SIMPLEX OTITIS EXTERNA	21f	Infection - Viral Infection
ICD9CM-05474	054.74	7	Viral infect	HERPES SIMPLEX MYELITIS (Begin 2006)	21f	Infection - Viral Infection
ICD9CM-05479	054.79	7	Viral infect	H SIMPLEX COMPLICAT NEC	21f	Infection - Viral Infection
ICD9CM-0548	054.8	7	Viral infect	H SIMPLEX COMPLICAT NOS	21f	Infection - Viral Infection
ICD9CM-0549	054.9	7	Viral infect	HERPES SIMPLEX NOS	21f	Infection - Viral Infection
ICD9CM-05579	055.79	7	Viral infect	MEASLES COMPLICATION NEC	21f	Infection - Viral Infection
ICD9CM-0558	055.8	7	Viral infect	MEASLES COMPLICATION NOS	21f	Infection - Viral Infection
ICD9CM-0559	055.9	7	Viral infect	MEASLES UNCOMPLICATED	21f	Infection - Viral Infection
ICD9CM-05600	056.00	7	Viral infect	RUBELLA NERVE COMPL NOS	21f	Infection - Viral Infection
ICD9CM-05609	056.09	7	Viral infect	RUBELLA NERVE COMPL NEC	21f	Infection - Viral Infection
ICD9CM-05679	056.79	7	Viral infect	RUBELLA COMPLICATION NEC	21f	Infection - Viral Infection
ICD9CM-0568	056.8	7	Viral infect	RUBELLA COMPLICATION NOS	21f	Infection - Viral Infection
ICD9CM-0569	056.9	7	Viral infect	RUBELLA UNCOMPLICATED	21f	Infection - Viral Infection
ICD9CM-0570	057.0	7	Viral infect	ERYTHEMA INFECTIOSUM	21f	Infection - Viral Infection
ICD9CM-0578	057.8	7	Viral infect	VIRAL EXANTHEMATA NEC	21f	Infection - Viral Infection
ICD9CM-0579	057.9	7	Viral infect	VIRAL EXANTHEMATA NOS	21f	Infection - Viral Infection
ICD9CM-05810	058.10	7	Viral infect	ROSEOLA INFANTUM NOS (Begin 2007)	21f	Infection - Viral Infection
ICD9CM-05811	058.11	7	Viral infect	ROSEOLA INFANT D/T HHV-6 (Begin 2007)	21f	Infection - Viral Infection
ICD9CM-05812	058.12	7	Viral infect	ROSEOLA INFANT D/T HHV-7 (Begin 2007)	21f	Infection - Viral Infection
ICD9CM-05881	058.81	7	Viral infect	HUMAN HERPESVIRUS 6 INFC (Begin 2007)	21f	Infection - Viral Infection
ICD9CM-05882	058.82	7	Viral infect	HUMAN HERPESVIRUS 7 INFC (Begin 2007)	21f	Infection - Viral Infection
ICD9CM-05889	058.89	7	Viral infect	HUMAN HERPESVIRS INF NEC (Begin 2007)	21f	Infection - Viral Infection
ICD9CM-05900	059.00	7	Viral infect	ORTHOPOXVIRUS INFECT NOS (Begin 2008)	21f	Infection - Viral Infection
ICD9CM-05901	059.01	7	Viral infect	MONKEYPOX (Begin 2008)	21f	Infection - Viral Infection
ICD9CM-05909	059.09	7	Viral infect	ORTHOPOXVIRUS INFECT NEC (Begin 2008)	21f	Infection - Viral Infection
ICD9CM-05910	059.10	7	Viral infect	PARAPOXVIRUS INFECTN NOS (Begin 2008)	21f	Infection - Viral Infection
ICD9CM-05911	059.11	7	Viral infect	BOVINE STOMATITIS (Begin 2008)	21f	Infection - Viral Infection
ICD9CM-05912	059.12	7	Viral infect	SEALPOX (Begin 2008)	21f	Infection - Viral Infection
ICD9CM-05919	059.19	7	Viral infect	PARAPOXVIRUS INFECTN NEC (Begin 2008)	21f	Infection - Viral Infection
ICD9CM-05920	059.20	7	Viral infect	YATAPOXVIRUS INFECTN NOS (Begin 2008)	21f	Infection - Viral Infection
ICD9CM-05921	059.21	7	Viral infect	TANAPOX (Begin 2008)	21f	Infection - Viral Infection
ICD9CM-05922	059.22	7	Viral infect	YABA MONKEY TUMOR VIRUS (Begin 2008)	21f	Infection - Viral Infection
ICD9CM-0598	059.8	7	Viral infect	POXVIRUS INFECTIONS NEC (Begin 2008)	21f	Infection - Viral Infection
ICD9CM-0599	059.9	7	Viral infect	POXVIRUS INFECTION NOS (Begin 2008)	21f	Infection - Viral Infection
ICD9CM-0600	060.0	7	Viral infect	SYLVATIC YELLOW FEVER	21f	Infection - Viral Infection
ICD9CM-0601	060.1	7	Viral infect	URBAN YELLOW FEVER	21f	Infection - Viral Infection
ICD9CM-0609	060.9	7	Viral infect	YELLOW FEVER NOS	21f	Infection - Viral Infection
ICD9CM-061	061	7	Viral infect	DENGUE	21f	Infection - Viral Infection
ICD9CM-0650	065.0	7	Viral infect	CRIMEAN HEMORRHAGIC FEV	21f	Infection - Viral Infection
ICD9CM-0651	065.1	7	Viral infect	OMSK HEMORRHAGIC FEVER	21f	Infection - Viral Infection
ICD9CM-0652	065.2	7	Viral infect	KYASANUR FOREST DISEASE	21f	Infection - Viral Infection
ICD9CM-0653	065.3	7	Viral infect	TICK-BORNE HEM FEVER NEC	21f	Infection - Viral Infection
ICD9CM-0654	065.4	7	Viral infect	MOSQUITO-BORNE HEM FEVER	21f	Infection - Viral Infection
ICD9CM-0658	065.8	7	Viral infect	ARTHROPOD HEM FEVER NEC	21f	Infection - Viral Infection
ICD9CM-0659	065.9	7	Viral infect	ARTHROPOD HEM FEVER NOS	21f	Infection - Viral Infection
ICD9CM-0660	066.0	7	Viral infect	PHLEBOTOMUS FEVER	21f	Infection - Viral Infection
ICD9CM-0661	066.1	7	Viral infect	TICK-BORNE FEVER	21f	Infection - Viral Infection
ICD9CM-0663	066.3	7	Viral infect	MOSQUITO-BORNE FEVER NEC	21f	Infection - Viral Infection
ICD9CM-0664	066.4	7	Viral infect	WEST NILE FEVER (Begin 2002 End 2004)	21f	Infection - Viral Infection
ICD9CM-06640	066.40	7	Viral infect	WEST NILE FEVER NOS (Begin 2004)	21f	Infection - Viral Infection
ICD9CM-06642	066.42	7	Viral infect	WEST NILE NEURO MAN NEC (Begin 2004)	21f	Infection - Viral Infection
ICD9CM-06649	066.49	7	Viral infect	WEST NILE W COMPLIC NEC (Begin 2004)	21f	Infection - Viral Infection
ICD9CM-0668	066.8	7	Viral infect	ARTHROPOD VIRUS NEC	21f	Infection - Viral Infection
ICD9CM-0669	066.9	7	Viral infect	ARTHROPOD VIRUS NOS	21f	Infection - Viral Infection
ICD9CM-071	071	7	Viral infect	RABIES	21f	Infection - Viral Infection
ICD9CM-0720	072.0	7	Viral infect	MUMPS ORCHITIS	21f	Infection - Viral Infection
ICD9CM-0723	072.3	7	Viral infect	MUMPS PANCREATITIS	21f	Infection - Viral Infection
ICD9CM-07272	072.72	7	Viral infect	MUMPS POLYNEUROPATHY	21f	Infection - Viral Infection
ICD9CM-07279	072.79	7	Viral infect	MUMPS COMPLICATION NEC	21f	Infection - Viral Infection
ICD9CM-0728	072.8	7	Viral infect	MUMPS COMPLICATION NOS	21f	Infection - Viral Infection
ICD9CM-0729	072.9	7	Viral infect	MUMPS UNCOMPLICATED	21f	Infection - Viral Infection
ICD9CM-0737	073.7	7	Viral infect	ORNITHOSIS COMPLICAT NEC	21f	Infection - Viral Infection
ICD9CM-0738	073.8	7	Viral infect	ORNITHOSIS COMPLICAT NOS	21f	Infection - Viral Infection
ICD9CM-0739	073.9	7	Viral infect	ORNITHOSIS NOS	21f	Infection - Viral Infection
ICD9CM-0740	074.0	7	Viral infect	HERPANGINA	21f	Infection - Viral Infection
ICD9CM-0741	074.1	7	Viral infect	EPIDEMIC PLEURODYNIA	21f	Infection - Viral Infection
ICD9CM-0743	074.3	7	Viral infect	HAND- FOOT & MOUTH DIS	21f	Infection - Viral Infection
ICD9CM-0748	074.8	7	Viral infect	COXSACKIE VIRUS NEC	21f	Infection - Viral Infection
ICD9CM-075	075	7	Viral infect	INFECTIOUS MONONUCLEOSIS	21f	Infection - Viral Infection
ICD9CM-0780	078.0	7	Viral infect	MOLLUSCUM CONTAGIOSUM	21f	Infection - Viral Infection
ICD9CM-0781	078.1	7	Viral infect	VIRAL WARTS (End 1993)	21f	Infection - Viral Infection
ICD9CM-07810	078.10	7	Viral infect	VIRAL WARTS UNSPEC (Begin 1993)	21f	Infection - Viral Infection
ICD9CM-07811	078.11	7	Viral infect	CONDYLOMA ACCUMINATUM (Begin 1993)	21f	Infection - Viral Infection
ICD9CM-07812	078.12	7	Viral infect	PLANTAR WART (Begin 2008)	21f	Infection - Viral Infection
ICD9CM-07819	078.19	7	Viral infect	OTHER SPEC VIRAL WARTS (Begin 1993)	21f	Infection - Viral Infection
ICD9CM-0782	078.2	7	Viral infect	SWEATING FEVER		#N/A
ICD9CM-0783	078.3	7	Viral infect	CAT-SCRATCH DISEASE	21f	Infection - Viral Infection
ICD9CM-0784	078.4	7	Viral infect	FOOT & MOUTH DISEASE	21f	Infection - Viral Infection
ICD9CM-0785	078.5	7	Viral infect	CYTOMEGAL INCLUSION DIS	21f	Infection - Viral Infection
ICD9CM-0786	078.6	7	Viral infect	HEM NEPHROSONEPHRITIS	21f	Infection - Viral Infection
ICD9CM-0787	078.7	7	Viral infect	ARENAVIRAL HEM FEVER	21f	Infection - Viral Infection
ICD9CM-07881	078.81	7	Viral infect	EPIDEMIC VERTIGO	21f	Infection - Viral Infection
ICD9CM-07882	078.82	7	Viral infect	EPIDEMIC VOMITING SYND	21f	Infection - Viral Infection
ICD9CM-07888	078.88	7	Viral infect	OTH SPEC DISEASE DUE TO CHLAMYDIAE (Begin 1993)	21f	Infection - Viral Infection
ICD9CM-07889	078.89	7	Viral infect	VIRAL DISEASE NEC	21f	Infection - Viral Infection
ICD9CM-0790	079.0	7	Viral infect	ADENOVIRUS INFECT NOS	21f	Infection - Viral Infection
ICD9CM-0791	079.1	7	Viral infect	ECHO VIRUS INFECT NOS	21f	Infection - Viral Infection
ICD9CM-0792	079.2	7	Viral infect	COXSACKIE VIRUS INF NOS	21f	Infection - Viral Infection
ICD9CM-0793	079.3	7	Viral infect	RHINOVIRUS INFECT NOS	21f	Infection - Viral Infection
ICD9CM-0794	079.4	7	Viral infect	HUMAN PAPILLOMA VIRUS (Begin 1993)	21f	Infection - Viral Infection
ICD9CM-07950	079.50	7	Viral infect	UNSPEC RETROVIRUS (Begin 1993)	21f	Infection - Viral Infection
ICD9CM-07951	079.51	7	Viral infect	HTLV TYPE I (Begin 1993)	21f	Infection - Viral Infection
ICD9CM-07952	079.52	7	Viral infect	HTLV TYPE II (Begin 1993)	21f	Infection - Viral Infection
ICD9CM-07959	079.59	7	Viral infect	OTH SPEC RETROVIRUS (Begin 1993)	21f	Infection - Viral Infection
ICD9CM-0796	079.6	7	Viral infect	RESPIR SYNCITIAL VIRUS (Begin 1996)	21f	Infection - Viral Infection
ICD9CM-0798	079.8	7	Viral infect	VIRAL INFECTION NEC (End 1993)	21f	Infection - Viral Infection
ICD9CM-07981	079.81	7	Viral infect	HANTAVIRUS INFECTION (Begin 1995)	21f	Infection - Viral Infection
ICD9CM-07982	079.82	7	Viral infect	SARS-ASSOCIATED CORONAVIRUS (Begin 2003)	21f	Infection - Viral Infection
ICD9CM-07983	079.83	7	Viral infect	PARVOVIRUS B19 (Begin 2007)	21f	Infection - Viral Infection
ICD9CM-07988	079.88	7	Viral infect	OTH SPEC CHLAMYDIAL INFECTION (Begin 1993)	21f	Infection - Viral Infection
ICD9CM-07989	079.89	7	Viral infect	OTH SPEC VIRAL INFECTION (Begin 1993)	21f	Infection - Viral Infection
ICD9CM-0799	079.9	7	Viral infect	VIRAL INFECTION NOS (End 1993)	21f	Infection - Viral Infection
ICD9CM-07998	079.98	7	Viral infect	CHLAMYDIAL INFECTION NOS (Begin 1993)	21f	Infection - Viral Infection
ICD9CM-07999	079.99	7	Viral infect	VIRAL INFECTION NOS (Begin 1993)	21f	Infection - Viral Infection
ICD9CM-7908	790.8	7	Viral infect	VIREMIA NOS-	21f	Infection - Viral Infection
ICD9CM-080	080	8	Oth infectns	LOUSE-BORNE TYPHUS	21g	Infection - Other Infection (Including Parasitic)
ICD9CM-0810	081.0	8	Oth infectns	MURINE TYPHUS	21g	Infection - Other Infection (Including Parasitic)
ICD9CM-0811	081.1	8	Oth infectns	BRILL-S DISEASE	21g	Infection - Other Infection (Including Parasitic)
ICD9CM-0812	081.2	8	Oth infectns	SCRUB TYPHUS	21g	Infection - Other Infection (Including Parasitic)
ICD9CM-0819	081.9	8	Oth infectns	TYPHUS NOS	21g	Infection - Other Infection (Including Parasitic)
ICD9CM-0820	082.0	8	Oth infectns	SPOTTED FEVERS	21g	Infection - Other Infection (Including Parasitic)
ICD9CM-0821	082.1	8	Oth infectns	BOUTONNEUSE FEVER	21g	Infection - Other Infection (Including Parasitic)
ICD9CM-0822	082.2	8	Oth infectns	NORTH ASIAN TICK FEVER	21g	Infection - Other Infection (Including Parasitic)
ICD9CM-0823	082.3	8	Oth infectns	QUEENSLAND TICK TYPHUS	21g	Infection - Other Infection (Including Parasitic)
ICD9CM-08240	082.40	8	Oth infectns	EHRLICHIOSIS- UNSPECIFIED (Begin 2000)	21g	Infection - Other Infection (Including Parasitic)
ICD9CM-08241	082.41	8	Oth infectns	EHRLICHIOSIS CHAFEENSIS (Begin 2000)	21g	Infection - Other Infection (Including Parasitic)
ICD9CM-08249	082.49	8	Oth infectns	OTHER EHRLICHIOSIS (Begin 2000)	21g	Infection - Other Infection (Including Parasitic)
ICD9CM-0828	082.8	8	Oth infectns	TICK-BORNE RICKETTS NEC	21g	Infection - Other Infection (Including Parasitic)
ICD9CM-0829	082.9	8	Oth infectns	TICK-BORNE RICKETTS NOS	21g	Infection - Other Infection (Including Parasitic)
ICD9CM-0831	083.1	8	Oth infectns	TRENCH FEVER	21g	Infection - Other Infection (Including Parasitic)
ICD9CM-0832	083.2	8	Oth infectns	RICKETTSIALPOX	21g	Infection - Other Infection (Including Parasitic)
ICD9CM-0838	083.8	8	Oth infectns	RICKETTSIOSES NEC	21g	Infection - Other Infection (Including Parasitic)
ICD9CM-0839	083.9	8	Oth infectns	RICKETTSIOSIS NOS	21g	Infection - Other Infection (Including Parasitic)
ICD9CM-0840	084.0	8	Oth infectns	FALCIPARUM MALARIA	21g	Infection - Other Infection (Including Parasitic)
ICD9CM-0841	084.1	8	Oth infectns	VIVAX MALARIA	21g	Infection - Other Infection (Including Parasitic)
ICD9CM-0842	084.2	8	Oth infectns	QUARTAN MALARIA	21g	Infection - Other Infection (Including Parasitic)
ICD9CM-0843	084.3	8	Oth infectns	OVALE MALARIA	21g	Infection - Other Infection (Including Parasitic)
ICD9CM-0844	084.4	8	Oth infectns	MALARIA NEC	21g	Infection - Other Infection (Including Parasitic)
ICD9CM-0845	084.5	8	Oth infectns	MIXED MALARIA	21g	Infection - Other Infection (Including Parasitic)
ICD9CM-0846	084.6	8	Oth infectns	MALARIA NOS	21g	Infection - Other Infection (Including Parasitic)
ICD9CM-0847	084.7	8	Oth infectns	INDUCED MALARIA	21g	Infection - Other Infection (Including Parasitic)
ICD9CM-0848	084.8	8	Oth infectns	BLACKWATER FEVER	21g	Infection - Other Infection (Including Parasitic)
ICD9CM-0849	084.9	8	Oth infectns	MALARIA COMPLICATED NEC	21g	Infection - Other Infection (Including Parasitic)
ICD9CM-0850	085.0	8	Oth infectns	VISCERAL LEISHMANIASIS	21g	Infection - Other Infection (Including Parasitic)
ICD9CM-0851	085.1	8	Oth infectns	CUTAN LEISHMANIAS URBAN	21g	Infection - Other Infection (Including Parasitic)
ICD9CM-0852	085.2	8	Oth infectns	CUTAN LEISHMANIAS ASIAN	21g	Infection - Other Infection (Including Parasitic)
ICD9CM-0853	085.3	8	Oth infectns	CUTAN LEISHMANIAS ETHIOP	21g	Infection - Other Infection (Including Parasitic)
ICD9CM-0854	085.4	8	Oth infectns	CUTAN LEISHMANIAS AMER	21g	Infection - Other Infection (Including Parasitic)
ICD9CM-0855	085.5	8	Oth infectns	MUCOCUTAN LEISHMANIASIS	21g	Infection - Other Infection (Including Parasitic)
ICD9CM-0859	085.9	8	Oth infectns	LEISHMANIASIS NOS	21g	Infection - Other Infection (Including Parasitic)
ICD9CM-0860	086.0	8	Oth infectns	CHAGAS DISEASE OF HEART	21g	Infection - Other Infection (Including Parasitic)
ICD9CM-0861	086.1	8	Oth infectns	CHAGAS DIS OF OTH ORGAN	21g	Infection - Other Infection (Including Parasitic)
ICD9CM-0862	086.2	8	Oth infectns	CHAGAS DISEASE NOS	21g	Infection - Other Infection (Including Parasitic)
ICD9CM-0863	086.3	8	Oth infectns	GAMBIAN TRYPANOSOMIASIS	21g	Infection - Other Infection (Including Parasitic)
ICD9CM-0864	086.4	8	Oth infectns	RHODESIAN TRYPANOSOMIAS	21g	Infection - Other Infection (Including Parasitic)
ICD9CM-0865	086.5	8	Oth infectns	AFRICAN TRYPANOSOMA NOS	21g	Infection - Other Infection (Including Parasitic)
ICD9CM-0869	086.9	8	Oth infectns	TRYPANOSOMIASIS NOS	21g	Infection - Other Infection (Including Parasitic)
ICD9CM-0870	087.0	8	Oth infectns	LOUSE-BORNE RELAPS FEVER	21g	Infection - Other Infection (Including Parasitic)
ICD9CM-0871	087.1	8	Oth infectns	TICK-BORNE RELAPS FEVER	21g	Infection - Other Infection (Including Parasitic)
ICD9CM-0879	087.9	8	Oth infectns	RELAPSING FEVER NOS	21g	Infection - Other Infection (Including Parasitic)
ICD9CM-0880	088.0	8	Oth infectns	BARTONELLOSIS	21g	Infection - Other Infection (Including Parasitic)
ICD9CM-0888	088.8	8	Oth infectns	ARTHROPOD-BORNE DIS NEC (Begin 1980 End 1989)	21g	Infection - Other Infection (Including Parasitic)
ICD9CM-08881	088.81	8	Oth infectns	LYME DISEASE (Begin 1989)	21g	Infection - Other Infection (Including Parasitic)
ICD9CM-08882	088.82	8	Oth infectns	BABESIOSIS (Begin 1993)	21g	Infection - Other Infection (Including Parasitic)
ICD9CM-08889	088.89	8	Oth infectns	OTH ARTHROPOD-BORNE DIS (Begin 1989)	21g	Infection - Other Infection (Including Parasitic)
ICD9CM-0889	088.9	8	Oth infectns	ARTHROPOD-BORNE DIS NOS	21g	Infection - Other Infection (Including Parasitic)
ICD9CM-1000	100.0	8	Oth infectns	LEPTOSPIROS ICTEROHEM	21g	Infection - Other Infection (Including Parasitic)
ICD9CM-10089	100.89	8	Oth infectns	LEPTOSPIRAL INFECT NEC	21g	Infection - Other Infection (Including Parasitic)
ICD9CM-1009	100.9	8	Oth infectns	LEPTOSPIROSIS NOS	21g	Infection - Other Infection (Including Parasitic)
ICD9CM-101	101	8	Oth infectns	VINCENT-S ANGINA	21g	Infection - Other Infection (Including Parasitic)
ICD9CM-1020	102.0	8	Oth infectns	INITIAL LESIONS YAWS	21g	Infection - Other Infection (Including Parasitic)
ICD9CM-1021	102.1	8	Oth infectns	MULTIPLE PAPILLOMATA	21g	Infection - Other Infection (Including Parasitic)
ICD9CM-1022	102.2	8	Oth infectns	EARLY SKIN YAWS NEC	21g	Infection - Other Infection (Including Parasitic)
ICD9CM-1023	102.3	8	Oth infectns	HYPERKERATOSIS OF YAWS	21g	Infection - Other Infection (Including Parasitic)
ICD9CM-1024	102.4	8	Oth infectns	GUMMATA AND ULCERS- YAWS	21g	Infection - Other Infection (Including Parasitic)
ICD9CM-1025	102.5	8	Oth infectns	GANGOSA	21g	Infection - Other Infection (Including Parasitic)
ICD9CM-1026	102.6	8	Oth infectns	YAWS OF BONE & JOINT	21g	Infection - Other Infection (Including Parasitic)
ICD9CM-1027	102.7	8	Oth infectns	YAWS MANIFESTATIONS NEC	21g	Infection - Other Infection (Including Parasitic)
ICD9CM-1028	102.8	8	Oth infectns	LATENT YAWS	21g	Infection - Other Infection (Including Parasitic)
ICD9CM-1029	102.9	8	Oth infectns	YAWS NOS	21g	Infection - Other Infection (Including Parasitic)
ICD9CM-1030	103.0	8	Oth infectns	PINTA PRIMARY LESIONS	21g	Infection - Other Infection (Including Parasitic)
ICD9CM-1031	103.1	8	Oth infectns	PINTA INTERMED LESIONS	21g	Infection - Other Infection (Including Parasitic)
ICD9CM-1032	103.2	8	Oth infectns	PINTA LATE LESIONS	21g	Infection - Other Infection (Including Parasitic)
ICD9CM-1033	103.3	8	Oth infectns	PINTA MIXED LESIONS	21g	Infection - Other Infection (Including Parasitic)
ICD9CM-1039	103.9	8	Oth infectns	PINTA NOS	21g	Infection - Other Infection (Including Parasitic)
ICD9CM-1040	104.0	8	Oth infectns	NONVENEREAL ENDEMIC SYPH	21g	Infection - Other Infection (Including Parasitic)
ICD9CM-1048	104.8	8	Oth infectns	SPIROCHETAL INFECT NEC	21g	Infection - Other Infection (Including Parasitic)
ICD9CM-1049	104.9	8	Oth infectns	SPIROCHETAL INFECT NOS	21g	Infection - Other Infection (Including Parasitic)
ICD9CM-1200	120.0	8	Oth infectns	SCHISTOSOMA HAEMATOBIUM	21g	Infection - Other Infection (Including Parasitic)
ICD9CM-1201	120.1	8	Oth infectns	SCHISTOSOMA MANSONI	21g	Infection - Other Infection (Including Parasitic)
ICD9CM-1202	120.2	8	Oth infectns	SCHISTOSOMA JAPONICUM	21g	Infection - Other Infection (Including Parasitic)
ICD9CM-1203	120.3	8	Oth infectns	CUTANEOUS SCHISTOSOMA	21g	Infection - Other Infection (Including Parasitic)
ICD9CM-1208	120.8	8	Oth infectns	SCHISTOSOMIASIS NEC	21g	Infection - Other Infection (Including Parasitic)
ICD9CM-1209	120.9	8	Oth infectns	SCHISTOSOMIASIS NOS	21g	Infection - Other Infection (Including Parasitic)
ICD9CM-1210	121.0	8	Oth infectns	OPISTHORCHIASIS	21g	Infection - Other Infection (Including Parasitic)
ICD9CM-1211	121.1	8	Oth infectns	CLONORCHIASIS	21g	Infection - Other Infection (Including Parasitic)
ICD9CM-1212	121.2	8	Oth infectns	PARAGONIMIASIS	21g	Infection - Other Infection (Including Parasitic)
ICD9CM-1213	121.3	8	Oth infectns	FASCIOLIASIS	21g	Infection - Other Infection (Including Parasitic)
ICD9CM-1214	121.4	8	Oth infectns	FASCIOLOPSIASIS	21g	Infection - Other Infection (Including Parasitic)
ICD9CM-1215	121.5	8	Oth infectns	METAGONIMIASIS	21g	Infection - Other Infection (Including Parasitic)
ICD9CM-1216	121.6	8	Oth infectns	HETEROPHYIASIS	21g	Infection - Other Infection (Including Parasitic)
ICD9CM-1218	121.8	8	Oth infectns	TREMATODE INFECTION NEC	21g	Infection - Other Infection (Including Parasitic)
ICD9CM-1219	121.9	8	Oth infectns	TREMATODE INFECTION NOS	21g	Infection - Other Infection (Including Parasitic)
ICD9CM-1220	122.0	8	Oth infectns	ECHINOCOCC GRANUL LIVER	21g	Infection - Other Infection (Including Parasitic)
ICD9CM-1221	122.1	8	Oth infectns	ECHINOCOCC GRANUL LUNG	21g	Infection - Other Infection (Including Parasitic)
ICD9CM-1222	122.2	8	Oth infectns	ECHINOCOCC GRAN THYROID	21g	Infection - Other Infection (Including Parasitic)
ICD9CM-1223	122.3	8	Oth infectns	ECHINOCOCC GRANUL NEC	21g	Infection - Other Infection (Including Parasitic)
ICD9CM-1224	122.4	8	Oth infectns	ECHINOCOCC GRANUL NOS	21g	Infection - Other Infection (Including Parasitic)
ICD9CM-1225	122.5	8	Oth infectns	ECHINOCOC MULTILOC LIVER	21g	Infection - Other Infection (Including Parasitic)
ICD9CM-1226	122.6	8	Oth infectns	ECHINOCOCC MULTILOC NEC	21g	Infection - Other Infection (Including Parasitic)
ICD9CM-1227	122.7	8	Oth infectns	ECHINOCOCC MULTILOC NOS	21g	Infection - Other Infection (Including Parasitic)
ICD9CM-1228	122.8	8	Oth infectns	ECHINOCOCCOSIS NOS LIVER	21g	Infection - Other Infection (Including Parasitic)
ICD9CM-1229	122.9	8	Oth infectns	ECHINOCOCCOSIS NEC/NOS	21g	Infection - Other Infection (Including Parasitic)
ICD9CM-1230	123.0	8	Oth infectns	TAENIA SOLIUM INTESTINE	21g	Infection - Other Infection (Including Parasitic)
ICD9CM-1231	123.1	8	Oth infectns	CYSTICERCOSIS	21g	Infection - Other Infection (Including Parasitic)
ICD9CM-1232	123.2	8	Oth infectns	TAENIA SAGINATA INFECT	21g	Infection - Other Infection (Including Parasitic)
ICD9CM-1233	123.3	8	Oth infectns	TAENIASIS NOS	21g	Infection - Other Infection (Including Parasitic)
ICD9CM-1234	123.4	8	Oth infectns	DIPHYLLOBOTHRIAS INTEST	21g	Infection - Other Infection (Including Parasitic)
ICD9CM-1235	123.5	8	Oth infectns	SPARGANOSIS	21g	Infection - Other Infection (Including Parasitic)
ICD9CM-1236	123.6	8	Oth infectns	HYMENOLEPIASIS	21g	Infection - Other Infection (Including Parasitic)
ICD9CM-1238	123.8	8	Oth infectns	CESTODE INFECTION NEC	21g	Infection - Other Infection (Including Parasitic)
ICD9CM-1239	123.9	8	Oth infectns	CESTODE INFECTION NOS	21g	Infection - Other Infection (Including Parasitic)
ICD9CM-124	124	8	Oth infectns	TRICHINOSIS	21g	Infection - Other Infection (Including Parasitic)
ICD9CM-1250	125.0	8	Oth infectns	BANCROFTIAN FILARIASIS	21g	Infection - Other Infection (Including Parasitic)
ICD9CM-1251	125.1	8	Oth infectns	MALAYAN FILARIASIS	21g	Infection - Other Infection (Including Parasitic)
ICD9CM-1252	125.2	8	Oth infectns	LOIASIS	21g	Infection - Other Infection (Including Parasitic)
ICD9CM-1253	125.3	8	Oth infectns	ONCHOCERCIASIS	21g	Infection - Other Infection (Including Parasitic)
ICD9CM-1254	125.4	8	Oth infectns	DIPETALONEMIASIS	21g	Infection - Other Infection (Including Parasitic)
ICD9CM-1255	125.5	8	Oth infectns	MANSONELLA OZZARDI INFEC	21g	Infection - Other Infection (Including Parasitic)
ICD9CM-1256	125.6	8	Oth infectns	FILARIASIS NEC	21g	Infection - Other Infection (Including Parasitic)
ICD9CM-1257	125.7	8	Oth infectns	DRACONTIASIS	21g	Infection - Other Infection (Including Parasitic)
ICD9CM-1259	125.9	8	Oth infectns	FILARIASIS NOS	21g	Infection - Other Infection (Including Parasitic)
ICD9CM-1260	126.0	8	Oth infectns	ANCYLOSTOMA DUODENALE	21g	Infection - Other Infection (Including Parasitic)
ICD9CM-1261	126.1	8	Oth infectns	NECATOR AMERICANUS	21g	Infection - Other Infection (Including Parasitic)
ICD9CM-1262	126.2	8	Oth infectns	ANCYLOSTOMA BRAZILIENSE	21g	Infection - Other Infection (Including Parasitic)
ICD9CM-1263	126.3	8	Oth infectns	ANCYLOSTOMA CEYLANICUM	21g	Infection - Other Infection (Including Parasitic)
ICD9CM-1268	126.8	8	Oth infectns	ANCYLOSTOMA NEC	21g	Infection - Other Infection (Including Parasitic)
ICD9CM-1269	126.9	8	Oth infectns	ANCYLOSTOMIASIS NOS	21g	Infection - Other Infection (Including Parasitic)
ICD9CM-1270	127.0	8	Oth infectns	ASCARIASIS	21g	Infection - Other Infection (Including Parasitic)
ICD9CM-1271	127.1	8	Oth infectns	ANISAKIASIS	21g	Infection - Other Infection (Including Parasitic)
ICD9CM-1272	127.2	8	Oth infectns	STRONGYLOIDIASIS	21g	Infection - Other Infection (Including Parasitic)
ICD9CM-1273	127.3	8	Oth infectns	TRICHURIASIS	21g	Infection - Other Infection (Including Parasitic)
ICD9CM-1274	127.4	8	Oth infectns	ENTEROBIASIS	21g	Infection - Other Infection (Including Parasitic)
ICD9CM-1275	127.5	8	Oth infectns	CAPILLARIASIS	21g	Infection - Other Infection (Including Parasitic)
ICD9CM-1276	127.6	8	Oth infectns	TRICHOSTRONGYLIASIS	21g	Infection - Other Infection (Including Parasitic)
ICD9CM-1277	127.7	8	Oth infectns	INTEST HELMINTHIASIS NEC	21g	Infection - Other Infection (Including Parasitic)
ICD9CM-1278	127.8	8	Oth infectns	MIXED INTESTINE HELMINTH	21g	Infection - Other Infection (Including Parasitic)
ICD9CM-1279	127.9	8	Oth infectns	INTEST HELMINTHIASIS NOS	21g	Infection - Other Infection (Including Parasitic)
ICD9CM-1280	128.0	8	Oth infectns	TOXOCARIASIS	21g	Infection - Other Infection (Including Parasitic)
ICD9CM-1281	128.1	8	Oth infectns	GNATHOSTOMIASIS	21g	Infection - Other Infection (Including Parasitic)
ICD9CM-1288	128.8	8	Oth infectns	HELMINTHIASIS NEC	21g	Infection - Other Infection (Including Parasitic)
ICD9CM-1289	128.9	8	Oth infectns	HELMINTHIASIS NOS	21g	Infection - Other Infection (Including Parasitic)
ICD9CM-129	129	8	Oth infectns	INTESTIN PARASITISM NOS	21g	Infection - Other Infection (Including Parasitic)
ICD9CM-1305	130.5	8	Oth infectns	TOXOPLASMA HEPATITIS	21g	Infection - Other Infection (Including Parasitic)
ICD9CM-1307	130.7	8	Oth infectns	TOXOPLASMOSIS SITE NEC	21g	Infection - Other Infection (Including Parasitic)
ICD9CM-1308	130.8	8	Oth infectns	MULTISYSTEM TOXOPLASMOS	21g	Infection - Other Infection (Including Parasitic)
ICD9CM-1309	130.9	8	Oth infectns	TOXOPLASMOSIS NOS	21g	Infection - Other Infection (Including Parasitic)
ICD9CM-13100	131.00	8	Oth infectns	UROGENITAL TRICHOMON NOS	21g	Infection - Other Infection (Including Parasitic)
ICD9CM-13101	131.01	8	Oth infectns	TRICHOMONAL VAGINITIS	21g	Infection - Other Infection (Including Parasitic)
ICD9CM-13102	131.02	8	Oth infectns	TRICHOMONAL URETHRITIS	21g	Infection - Other Infection (Including Parasitic)
ICD9CM-13103	131.03	8	Oth infectns	TRICHOMONAL PROSTATITIS	21g	Infection - Other Infection (Including Parasitic)
ICD9CM-13109	131.09	8	Oth infectns	UROGENITAL TRICHOMON NEC	21g	Infection - Other Infection (Including Parasitic)
ICD9CM-1318	131.8	8	Oth infectns	TRICHOMONIASIS NEC	21g	Infection - Other Infection (Including Parasitic)
ICD9CM-1319	131.9	8	Oth infectns	TRICHOMONIASIS NOS	21g	Infection - Other Infection (Including Parasitic)
ICD9CM-1320	132.0	8	Oth infectns	PEDICULUS CAPITIS	21g	Infection - Other Infection (Including Parasitic)
ICD9CM-1321	132.1	8	Oth infectns	PEDICULUS CORPORIS	21g	Infection - Other Infection (Including Parasitic)
ICD9CM-1322	132.2	8	Oth infectns	PHTHIRUS PUBIS	21g	Infection - Other Infection (Including Parasitic)
ICD9CM-1323	132.3	8	Oth infectns	MIXED PEDICUL & PHTHIRUS	21g	Infection - Other Infection (Including Parasitic)
ICD9CM-1329	132.9	8	Oth infectns	PEDICULOSIS NOS	21g	Infection - Other Infection (Including Parasitic)
ICD9CM-1330	133.0	8	Oth infectns	SCABIES	21g	Infection - Other Infection (Including Parasitic)
ICD9CM-1338	133.8	8	Oth infectns	ACARIASIS NEC	21g	Infection - Other Infection (Including Parasitic)
ICD9CM-1339	133.9	8	Oth infectns	ACARIASIS NOS	21g	Infection - Other Infection (Including Parasitic)
ICD9CM-1340	134.0	8	Oth infectns	MYIASIS	21g	Infection - Other Infection (Including Parasitic)
ICD9CM-1341	134.1	8	Oth infectns	ARTHROPOD INFEST NEC	21g	Infection - Other Infection (Including Parasitic)
ICD9CM-1342	134.2	8	Oth infectns	HIRUDINIASIS	21g	Infection - Other Infection (Including Parasitic)
ICD9CM-1348	134.8	8	Oth infectns	INFESTATION NEC	21g	Infection - Other Infection (Including Parasitic)
ICD9CM-1349	134.9	8	Oth infectns	INFESTATION NOS	21g	Infection - Other Infection (Including Parasitic)
ICD9CM-135	135	8	Oth infectns	SARCOIDOSIS	21g	Infection - Other Infection (Including Parasitic)
ICD9CM-1360	136.0	8	Oth infectns	AINHUM	21g	Infection - Other Infection (Including Parasitic)
ICD9CM-1361	136.1	8	Oth infectns	BEHCET-S SYNDROME	21g	Infection - Other Infection (Including Parasitic)
ICD9CM-1362	136.2	8	Oth infectns	FREE-LIVING AMEBA INFECT (end 2008)	21g	Infection - Other Infection (Including Parasitic)
ICD9CM-13621	136.21	8	Oth infectns	INFECTN D/T ACANTHAMOEBA (Begin 2008)	21g	Infection - Other Infection (Including Parasitic)
ICD9CM-13629	136.29	8	Oth infectns	INFC FREE-LIV AMEBAE NEC (Begin 2008)	21g	Infection - Other Infection (Including Parasitic)
ICD9CM-1364	136.4	8	Oth infectns	PSOROSPERMIASIS	21g	Infection - Other Infection (Including Parasitic)
ICD9CM-1365	136.5	8	Oth infectns	SARCOSPORIDIOSIS	21g	Infection - Other Infection (Including Parasitic)
ICD9CM-1368	136.8	8	Oth infectns	INFECT/PARASITE DIS NEC	21g	Infection - Other Infection (Including Parasitic)
ICD9CM-1369	136.9	8	Oth infectns	INFECT/PARASITE DIS NOS	21g	Infection - Other Infection (Including Parasitic)
ICD9CM-1398	139.8	8	Oth infectns	LATE EFF INFECT DIS NEC	21g	Infection - Other Infection (Including Parasitic)
ICD9CM-V120	V12.0	8	Oth infectns	HX-INFECT/PARASITIC DIS (End 1994)	21g	Infection - Other Infection (Including Parasitic)
ICD9CM-V1200	V12.00	8	Oth infectns	HX INFECT PARASIT DX NOS (Begin 1994)	21g	Infection - Other Infection (Including Parasitic)
ICD9CM-V1203	V12.03	8	Oth infectns	HX MALARIA (Begin 1994)	21g	Infection - Other Infection (Including Parasitic)
ICD9CM-V1209	V12.09	8	Oth infectns	HX OTHER INFECT PARASIT DX NEC (Begin 1994)	21g	Infection - Other Infection (Including Parasitic)
ICD9CM-0900	090.0	9	Sexual Infxs	EARLY CONG SYPH SYMPTOM	21h	Infection - STD (non-HIV, non-Hep)
ICD9CM-0901	090.1	9	Sexual Infxs	EARLY CONGEN SYPH LATENT	21h	Infection - STD (non-HIV, non-Hep)
ICD9CM-0902	090.2	9	Sexual Infxs	EARLY CONGEN SYPH NOS	21h	Infection - STD (non-HIV, non-Hep)
ICD9CM-0903	090.3	9	Sexual Infxs	SYPHILITIC KERATITIS	21h	Infection - STD (non-HIV, non-Hep)
ICD9CM-09040	090.40	9	Sexual Infxs	JUVENILE NEUROSYPH NOS	21h	Infection - STD (non-HIV, non-Hep)
ICD9CM-09041	090.41	9	Sexual Infxs	CONGEN SYPH ENCEPHALITIS	21h	Infection - STD (non-HIV, non-Hep)
ICD9CM-09042	090.42	9	Sexual Infxs	CONGEN SYPH MENINGITIS	21h	Infection - STD (non-HIV, non-Hep)
ICD9CM-09049	090.49	9	Sexual Infxs	JUVENILE NEUROSYPH NEC	21h	Infection - STD (non-HIV, non-Hep)
ICD9CM-0905	090.5	9	Sexual Infxs	LATE CONGEN SYPH SYMPTOM	21h	Infection - STD (non-HIV, non-Hep)
ICD9CM-0906	090.6	9	Sexual Infxs	LATE CONGEN SYPH LATENT	21h	Infection - STD (non-HIV, non-Hep)
ICD9CM-0907	090.7	9	Sexual Infxs	LATE CONGEN SYPH NOS	21h	Infection - STD (non-HIV, non-Hep)
ICD9CM-0909	090.9	9	Sexual Infxs	CONGENITAL SYPHILIS NOS	21h	Infection - STD (non-HIV, non-Hep)
ICD9CM-0910	091.0	9	Sexual Infxs	PRIMARY GENITAL SYPHILIS	21h	Infection - STD (non-HIV, non-Hep)
ICD9CM-0911	091.1	9	Sexual Infxs	PRIMARY ANAL SYPHILIS	21h	Infection - STD (non-HIV, non-Hep)
ICD9CM-0912	091.2	9	Sexual Infxs	PRIMARY SYPHILIS NEC	21h	Infection - STD (non-HIV, non-Hep)
ICD9CM-0913	091.3	9	Sexual Infxs	SECONDARY SYPH SKIN	21h	Infection - STD (non-HIV, non-Hep)
ICD9CM-0914	091.4	9	Sexual Infxs	SYPHILITIC ADENOPATHY	21h	Infection - STD (non-HIV, non-Hep)
ICD9CM-09150	091.50	9	Sexual Infxs	SYPHILITIC UVEITIS NOS	21h	Infection - STD (non-HIV, non-Hep)
ICD9CM-09151	091.51	9	Sexual Infxs	SYPHILIT CHORIORETINITIS	21h	Infection - STD (non-HIV, non-Hep)
ICD9CM-09152	091.52	9	Sexual Infxs	SYPHILITIC IRIDOCYCLITIS	21h	Infection - STD (non-HIV, non-Hep)
ICD9CM-09161	091.61	9	Sexual Infxs	SYPHILITIC PERIOSTITIS	21h	Infection - STD (non-HIV, non-Hep)
ICD9CM-09162	091.62	9	Sexual Infxs	SYPHILITIC HEPATITIS	21h	Infection - STD (non-HIV, non-Hep)
ICD9CM-09169	091.69	9	Sexual Infxs	SECOND SYPH VISCERA NEC	21h	Infection - STD (non-HIV, non-Hep)
ICD9CM-0917	091.7	9	Sexual Infxs	SECOND SYPHILIS RELAPSE	21h	Infection - STD (non-HIV, non-Hep)
ICD9CM-09181	091.81	9	Sexual Infxs	ACUTE SYPHIL MENINGITIS	21h	Infection - STD (non-HIV, non-Hep)
ICD9CM-09182	091.82	9	Sexual Infxs	SYPHILITIC ALOPECIA	21h	Infection - STD (non-HIV, non-Hep)
ICD9CM-09189	091.89	9	Sexual Infxs	SECONDARY SYPHILIS NEC	21h	Infection - STD (non-HIV, non-Hep)
ICD9CM-0919	091.9	9	Sexual Infxs	SECONDARY SYPHILIS NOS	21h	Infection - STD (non-HIV, non-Hep)
ICD9CM-0920	092.0	9	Sexual Infxs	EARLY SYPH LATENT RELAPS	21h	Infection - STD (non-HIV, non-Hep)
ICD9CM-0929	092.9	9	Sexual Infxs	EARLY SYPHIL LATENT NOS	21h	Infection - STD (non-HIV, non-Hep)
ICD9CM-0930	093.0	9	Sexual Infxs	AORTIC ANEURYSM- SYPHIL	21h	Infection - STD (non-HIV, non-Hep)
ICD9CM-0931	093.1	9	Sexual Infxs	SYPHILITIC AORTITIS	21h	Infection - STD (non-HIV, non-Hep)
ICD9CM-09320	093.20	9	Sexual Infxs	SYPHIL ENDOCARDITIS NOS	5d	Other Cardiovascular - Endocarditis
ICD9CM-09321	093.21	9	Sexual Infxs	SYPHILITIC MITRAL VALVE	5d	Other Cardiovascular - Endocarditis
ICD9CM-09322	093.22	9	Sexual Infxs	SYPHILITIC AORTIC VALVE	5d	Other Cardiovascular - Endocarditis
ICD9CM-09323	093.23	9	Sexual Infxs	SYPHIL TRICUSPID VALVE	5d	Other Cardiovascular - Endocarditis
ICD9CM-09324	093.24	9	Sexual Infxs	SYPHIL PULMONARY VALVE	5d	Other Cardiovascular - Endocarditis
ICD9CM-09381	093.81	9	Sexual Infxs	SYPHILITIC PERICARDITIS	21h	Infection - STD (non-HIV, non-Hep)
ICD9CM-09382	093.82	9	Sexual Infxs	SYPHILITIC MYOCARDITIS	21h	Infection - STD (non-HIV, non-Hep)
ICD9CM-09389	093.89	9	Sexual Infxs	CARDIOVASCULAR SYPH NEC	21h	Infection - STD (non-HIV, non-Hep)
ICD9CM-0939	093.9	9	Sexual Infxs	CARDIOVASCULAR SYPH NOS	21h	Infection - STD (non-HIV, non-Hep)
ICD9CM-0940	094.0	9	Sexual Infxs	TABES DORSALIS	21h	Infection - STD (non-HIV, non-Hep)
ICD9CM-0941	094.1	9	Sexual Infxs	GENERAL PARESIS	21h	Infection - STD (non-HIV, non-Hep)
ICD9CM-0942	094.2	9	Sexual Infxs	SYPHILITIC MENINGITIS	21h	Infection - STD (non-HIV, non-Hep)
ICD9CM-0943	094.3	9	Sexual Infxs	ASYMPTOMAT NEUROSYPHILIS	21h	Infection - STD (non-HIV, non-Hep)
ICD9CM-09481	094.81	9	Sexual Infxs	SYPHILITIC ENCEPHALITIS	21h	Infection - STD (non-HIV, non-Hep)
ICD9CM-09482	094.82	9	Sexual Infxs	SYPHILITIC PARKINSONISM	21h	Infection - STD (non-HIV, non-Hep)
ICD9CM-09483	094.83	9	Sexual Infxs	SYPH DISSEM RETINITIS	21h	Infection - STD (non-HIV, non-Hep)
ICD9CM-09484	094.84	9	Sexual Infxs	SYPHILITIC OPTIC ATROPHY	21h	Infection - STD (non-HIV, non-Hep)
ICD9CM-09485	094.85	9	Sexual Infxs	SYPH RETROBULB NEURITIS	21h	Infection - STD (non-HIV, non-Hep)
ICD9CM-09486	094.86	9	Sexual Infxs	SYPHIL ACOUSTIC NEURITIS	21h	Infection - STD (non-HIV, non-Hep)
ICD9CM-09487	094.87	9	Sexual Infxs	SYPH RUPT CEREB ANEURYSM	21h	Infection - STD (non-HIV, non-Hep)
ICD9CM-09489	094.89	9	Sexual Infxs	NEUROSYPHILIS NEC	21h	Infection - STD (non-HIV, non-Hep)
ICD9CM-0949	094.9	9	Sexual Infxs	NEUROSYPHILIS NOS	21h	Infection - STD (non-HIV, non-Hep)
ICD9CM-0950	095.0	9	Sexual Infxs	SYPHILITIC EPISCLERITIS	21h	Infection - STD (non-HIV, non-Hep)
ICD9CM-0951	095.1	9	Sexual Infxs	SYPHILIS OF LUNG	21h	Infection - STD (non-HIV, non-Hep)
ICD9CM-0952	095.2	9	Sexual Infxs	SYPHILITIC PERITONITIS	21h	Infection - STD (non-HIV, non-Hep)
ICD9CM-0953	095.3	9	Sexual Infxs	SYPHILIS OF LIVER	21h	Infection - STD (non-HIV, non-Hep)
ICD9CM-0954	095.4	9	Sexual Infxs	SYPHILIS OF KIDNEY	21h	Infection - STD (non-HIV, non-Hep)
ICD9CM-0955	095.5	9	Sexual Infxs	SYPHILIS OF BONE	21h	Infection - STD (non-HIV, non-Hep)
ICD9CM-0956	095.6	9	Sexual Infxs	SYPHILIS OF MUSCLE	21h	Infection - STD (non-HIV, non-Hep)
ICD9CM-0957	095.7	9	Sexual Infxs	SYPHILIS OF TENDON/BURSA	21h	Infection - STD (non-HIV, non-Hep)
ICD9CM-0958	095.8	9	Sexual Infxs	LATE SYMPT SYPHILIS NEC	21h	Infection - STD (non-HIV, non-Hep)
ICD9CM-0959	095.9	9	Sexual Infxs	LATE SYMPT SYPHILIS NOS	21h	Infection - STD (non-HIV, non-Hep)
ICD9CM-096	096	9	Sexual Infxs	LATE SYPHILIS LATENT	21h	Infection - STD (non-HIV, non-Hep)
ICD9CM-0970	097.0	9	Sexual Infxs	LATE SYPHILIS NOS	21h	Infection - STD (non-HIV, non-Hep)
ICD9CM-0971	097.1	9	Sexual Infxs	LATENT SYPHILIS NOS	21h	Infection - STD (non-HIV, non-Hep)
ICD9CM-0979	097.9	9	Sexual Infxs	SYPHILIS NOS	21h	Infection - STD (non-HIV, non-Hep)
ICD9CM-0980	098.0	9	Sexual Infxs	ACUTE GC INFECT LOWER GU	21h	Infection - STD (non-HIV, non-Hep)
ICD9CM-09810	098.10	9	Sexual Infxs	GC (ACUTE) UPPER GU NOS	21h	Infection - STD (non-HIV, non-Hep)
ICD9CM-09811	098.11	9	Sexual Infxs	GC CYSTITIS (ACUTE)	21h	Infection - STD (non-HIV, non-Hep)
ICD9CM-09812	098.12	9	Sexual Infxs	GC PROSTATITIS (ACUTE)	21h	Infection - STD (non-HIV, non-Hep)
ICD9CM-09813	098.13	9	Sexual Infxs	GC ORCHITIS (ACUTE)	21h	Infection - STD (non-HIV, non-Hep)
ICD9CM-09814	098.14	9	Sexual Infxs	GC SEM VESICULIT (ACUTE)	21h	Infection - STD (non-HIV, non-Hep)
ICD9CM-09815	098.15	9	Sexual Infxs	GC CERVICITIS (ACUTE)	21h	Infection - STD (non-HIV, non-Hep)
ICD9CM-09816	098.16	9	Sexual Infxs	GC ENDOMETRITIS (ACUTE)	21h	Infection - STD (non-HIV, non-Hep)
ICD9CM-09817	098.17	9	Sexual Infxs	ACUTE GC SALPINGITIS	21h	Infection - STD (non-HIV, non-Hep)
ICD9CM-09819	098.19	9	Sexual Infxs	GC (ACUTE) UPPER GU NEC	21h	Infection - STD (non-HIV, non-Hep)
ICD9CM-0982	098.2	9	Sexual Infxs	CHR GC INFECT LOWER GU	21h	Infection - STD (non-HIV, non-Hep)
ICD9CM-09830	098.30	9	Sexual Infxs	CHR GC UPPER GU NOS	21h	Infection - STD (non-HIV, non-Hep)
ICD9CM-09831	098.31	9	Sexual Infxs	GC CYSTITIS- CHRONIC	21h	Infection - STD (non-HIV, non-Hep)
ICD9CM-09832	098.32	9	Sexual Infxs	GC PROSTATITIS- CHRONIC	21h	Infection - STD (non-HIV, non-Hep)
ICD9CM-09833	098.33	9	Sexual Infxs	GC ORCHITIS- CHRONIC	21h	Infection - STD (non-HIV, non-Hep)
ICD9CM-09834	098.34	9	Sexual Infxs	GC SEM VESICULITIS- CHR	21h	Infection - STD (non-HIV, non-Hep)
ICD9CM-09835	098.35	9	Sexual Infxs	GC CERVICITIS- CHRONIC	21h	Infection - STD (non-HIV, non-Hep)
ICD9CM-09836	098.36	9	Sexual Infxs	GC ENDOMETRITIS- CHRONIC	21h	Infection - STD (non-HIV, non-Hep)
ICD9CM-09837	098.37	9	Sexual Infxs	GC SALPINGITIS (CHRONIC)	21h	Infection - STD (non-HIV, non-Hep)
ICD9CM-09839	098.39	9	Sexual Infxs	CHR GC UPPER GU NEC	21h	Infection - STD (non-HIV, non-Hep)
ICD9CM-09840	098.40	9	Sexual Infxs	GONOCOCCAL CONJUNCTIVIT	21h	Infection - STD (non-HIV, non-Hep)
ICD9CM-09841	098.41	9	Sexual Infxs	GONOCOCCAL IRIDOCYCLITIS	21h	Infection - STD (non-HIV, non-Hep)
ICD9CM-09842	098.42	9	Sexual Infxs	GONOCOCCAL ENDOPHTHALMIA	21h	Infection - STD (non-HIV, non-Hep)
ICD9CM-09843	098.43	9	Sexual Infxs	GONOCOCCAL KERATITIS	21h	Infection - STD (non-HIV, non-Hep)
ICD9CM-09849	098.49	9	Sexual Infxs	GONOCOCCAL EYE NEC	21h	Infection - STD (non-HIV, non-Hep)
ICD9CM-09850	098.50	9	Sexual Infxs	GONOCOCCAL ARTHRITIS	21h	Infection - STD (non-HIV, non-Hep)
ICD9CM-09851	098.51	9	Sexual Infxs	GONOCOCCAL SYNOVITIS	21h	Infection - STD (non-HIV, non-Hep)
ICD9CM-09852	098.52	9	Sexual Infxs	GONOCOCCAL BURSITIS	21h	Infection - STD (non-HIV, non-Hep)
ICD9CM-09853	098.53	9	Sexual Infxs	GONOCOCCAL SPONDYLITIS	21h	Infection - STD (non-HIV, non-Hep)
ICD9CM-09859	098.59	9	Sexual Infxs	GC INFECT JOINT NEC	21h	Infection - STD (non-HIV, non-Hep)
ICD9CM-0986	098.6	9	Sexual Infxs	GONOCOCCAL INFEC PHARYNX	21h	Infection - STD (non-HIV, non-Hep)
ICD9CM-0987	098.7	9	Sexual Infxs	GC INFECT ANUS & RECTUM	21h	Infection - STD (non-HIV, non-Hep)
ICD9CM-09881	098.81	9	Sexual Infxs	GONOCOCCAL KERATOSIS	21h	Infection - STD (non-HIV, non-Hep)
ICD9CM-09882	098.82	9	Sexual Infxs	GONOCOCCAL MENINGITIS	21h	Infection - STD (non-HIV, non-Hep)
ICD9CM-09883	098.83	9	Sexual Infxs	GONOCOCCAL PERICARDITIS	21h	Infection - STD (non-HIV, non-Hep)
ICD9CM-09884	098.84	9	Sexual Infxs	GONOCOCCAL ENDOCARDITIS	5d	Other Cardiovascular - Endocarditis
ICD9CM-09885	098.85	9	Sexual Infxs	GONOCOCCAL HEART DIS NEC	21h	Infection - STD (non-HIV, non-Hep)
ICD9CM-09886	098.86	9	Sexual Infxs	GONOCOCCAL PERITONITIS	21h	Infection - STD (non-HIV, non-Hep)
ICD9CM-09889	098.89	9	Sexual Infxs	GONOCOCCAL INF SITE NEC	21h	Infection - STD (non-HIV, non-Hep)
ICD9CM-0990	099.0	9	Sexual Infxs	CHANCROID	21h	Infection - STD (non-HIV, non-Hep)
ICD9CM-0991	099.1	9	Sexual Infxs	LYMPHOGRANULOMA VENEREUM	21h	Infection - STD (non-HIV, non-Hep)
ICD9CM-0992	099.2	9	Sexual Infxs	GRANULOMA INGUINALE	21h	Infection - STD (non-HIV, non-Hep)
ICD9CM-0993	099.3	9	Sexual Infxs	REITER-S DISEASE	21h	Infection - STD (non-HIV, non-Hep)
ICD9CM-0994	099.4	9	Sexual Infxs	NONGONOCOCC URETHRIT NEC (Begin 1980 End 1992)	21h	Infection - STD (non-HIV, non-Hep)
ICD9CM-09940	099.40	9	Sexual Infxs	UNSPEC URETHRITIS (Begin 1992)	21h	Infection - STD (non-HIV, non-Hep)
ICD9CM-09941	099.41	9	Sexual Infxs	CHLAMYDIA URETHRITIS (Begin 1992)	21h	Infection - STD (non-HIV, non-Hep)
ICD9CM-09949	099.49	9	Sexual Infxs	NONGONOCOCC URETHRIT NEC (Begin 1992)	21h	Infection - STD (non-HIV, non-Hep)
ICD9CM-09950	099.50	9	Sexual Infxs	CHLAMYDIA-UNSPEC SITE (Begin 1992)	21h	Infection - STD (non-HIV, non-Hep)
ICD9CM-09951	099.51	9	Sexual Infxs	CHLAMYDIA-PHARYNX (Begin 1992)	21h	Infection - STD (non-HIV, non-Hep)
ICD9CM-09952	099.52	9	Sexual Infxs	CHLAMYDIA-ANUS RECTUM (Begin 1992)	21h	Infection - STD (non-HIV, non-Hep)
ICD9CM-09953	099.53	9	Sexual Infxs	CHLAMYDIA-LOWER GU (Begin 1992)	21h	Infection - STD (non-HIV, non-Hep)
ICD9CM-09954	099.54	9	Sexual Infxs	CHLAMYDIA-OTHER GU (Begin 1992)	21h	Infection - STD (non-HIV, non-Hep)
ICD9CM-09955	099.55	9	Sexual Infxs	CHLAMYDIA-UNSPEC GU (Begin 1992)	21h	Infection - STD (non-HIV, non-Hep)
ICD9CM-09956	099.56	9	Sexual Infxs	CHLAMYDIA-PERITONEUM (Begin 1992)	21h	Infection - STD (non-HIV, non-Hep)
ICD9CM-09959	099.59	9	Sexual Infxs	CHLAMYDIA-NSC (Begin 1992)	21h	Infection - STD (non-HIV, non-Hep)
ICD9CM-0998	099.8	9	Sexual Infxs	VENEREAL DISEASE NEC	21h	Infection - STD (non-HIV, non-Hep)
ICD9CM-0999	099.9	9	Sexual Infxs	VENEREAL DISEASE NOS	21h	Infection - STD (non-HIV, non-Hep)
ICD9CM-79505	795.05	9	Sexual Infxs	CERVICAL (HPV) DNA POS (Begin 2004)	21h	Infection - STD (non-HIV, non-Hep)
ICD9CM-79515	795.15	9	Sexual Infxs	VAG HI RISK HPV-DNA POS (Begin 2008)	21h	Infection - STD (non-HIV, non-Hep)
ICD9CM-79519	795.19	9	Sexual Infxs	OTH ABN PAP SMR VAG/HPV (Begin 2008)	21h	Infection - STD (non-HIV, non-Hep)
ICD9CM-79675	796.75	9	Sexual Infxs	ANAL HI RISK HPV-DNA POS (Begin 2008)	21h	Infection - STD (non-HIV, non-Hep)
ICD9CM-79679	796.79	9	Sexual Infxs	OTH ABN PAP SMR ANUS/HPV (Begin 2008)	21h	Infection - STD (non-HIV, non-Hep)
ICD9CM-7955	795.5	10	Immuniz/scrn	TUBERCULIN TEST REACTION (end 2011)	21i	Infection - Immunization and Screening
ICD9CM-79551	795.51	10	Immuniz/scrn	Nonsp rea skn test wo tb (Begin 2011)	21i	Infection - Immunization and Screening
ICD9CM-79552	795.52	10	Immuniz/scrn	Nonsp rea gma interferon (Begin 2011)	21i	Infection - Immunization and Screening
ICD9CM-7956	795.6	10	Immuniz/scrn	FALSE POS SERO TEST-SYPH	21i	Infection - Immunization and Screening
ICD9CM-79579	795.79	10	Immuniz/scrn	NONSPECIFIC IMMUN FINDING NOS (Begin 1994)	21i	Infection - Immunization and Screening
ICD9CM-V010	V01.0	10	Immuniz/scrn	CHOLERA CONTACT	21i	Infection - Immunization and Screening
ICD9CM-V011	V01.1	10	Immuniz/scrn	TUBERCULOSIS CONTACT	21i	Infection - Immunization and Screening
ICD9CM-V012	V01.2	10	Immuniz/scrn	POLIOMYELITIS CONTACT	21i	Infection - Immunization and Screening
ICD9CM-V013	V01.3	10	Immuniz/scrn	SMALLPOX CONTACT	21i	Infection - Immunization and Screening
ICD9CM-V014	V01.4	10	Immuniz/scrn	RUBELLA CONTACT	21i	Infection - Immunization and Screening
ICD9CM-V015	V01.5	10	Immuniz/scrn	RABIES CONTACT	21i	Infection - Immunization and Screening
ICD9CM-V016	V01.6	10	Immuniz/scrn	VENEREAL DIS CONTACT	21i	Infection - Immunization and Screening
ICD9CM-V017	V01.7	10	Immuniz/scrn	VIRAL DIS CONTACT NEC (End 2004)	21i	Infection - Immunization and Screening
ICD9CM-V0171	V01.71	10	Immuniz/scrn	VARICELLA CONTACT/EXP (Begin 2004)	21i	Infection - Immunization and Screening
ICD9CM-V0179	V01.79	10	Immuniz/scrn	VIRAL DIS CONTACT NEC (Begin 2004)	21i	Infection - Immunization and Screening
ICD9CM-V018	V01.8	10	Immuniz/scrn	COMMUNIC DIS CONTACT NEC (End 2002)	21i	Infection - Immunization and Screening
ICD9CM-V0181	V01.81	10	Immuniz/scrn	CONTACT/EXPOSURE COMMUN DIS ANTHRAX (Begin 2002)	21i	Infection - Immunization and Screening
ICD9CM-V0182	V01.82	10	Immuniz/scrn	EXPOSURE TO SARS-ASSOCIATED CORONAVIRUS (Begin 2003)	21i	Infection - Immunization and Screening
ICD9CM-V0183	V01.83	10	Immuniz/scrn	E. COLI CONTACT/EXP (Begin 2004)	21i	Infection - Immunization and Screening
ICD9CM-V0184	V01.84	10	Immuniz/scrn	MENINGOCOCCUS CONTACT (Begin 2004)	21i	Infection - Immunization and Screening
ICD9CM-V0189	V01.89	10	Immuniz/scrn	CONTACT/EXPOSURE TO OTHR COMM DIS (Begin 2002)	21i	Infection - Immunization and Screening
ICD9CM-V019	V01.9	10	Immuniz/scrn	COMMUNIC DIS CONTACT NOS	21i	Infection - Immunization and Screening
ICD9CM-V020	V02.0	10	Immuniz/scrn	CHOLERA CARRIER	21i	Infection - Immunization and Screening
ICD9CM-V021	V02.1	10	Immuniz/scrn	TYPHOID CARRIER	21i	Infection - Immunization and Screening
ICD9CM-V022	V02.2	10	Immuniz/scrn	AMEBIASIS CARRIER	21i	Infection - Immunization and Screening
ICD9CM-V023	V02.3	10	Immuniz/scrn	GI PATHOGEN CARRIER NEC	21i	Infection - Immunization and Screening
ICD9CM-V024	V02.4	10	Immuniz/scrn	DIPHTHERIA CARRIER	21i	Infection - Immunization and Screening
ICD9CM-V025	V02.5	10	Immuniz/scrn	BACTERIA DIS CARRIER NEC (End 1998)	21i	Infection - Immunization and Screening
ICD9CM-V0251	V02.51	10	Immuniz/scrn	CARRIER GRP B STREP (Begin 1998)	21i	Infection - Immunization and Screening
ICD9CM-V0252	V02.52	10	Immuniz/scrn	CARRIER OTH STREP (Begin 1998)	21i	Infection - Immunization and Screening
ICD9CM-V0253	V02.53	10	Immuniz/scrn	METH SUSC STAPH CARRIER (Begin 2008)	21i	Infection - Immunization and Screening
ICD9CM-V0254	V02.54	10	Immuniz/scrn	METH RESIS STAPH CARRIER (Begin 2008)	21i	Infection - Immunization and Screening
ICD9CM-V0259	V02.59	10	Immuniz/scrn	CARRIER OTH SPEC BACT DX (Begin 1998)	21i	Infection - Immunization and Screening
ICD9CM-V026	V02.6	10	Immuniz/scrn	VIRAL HEPATITIS CARRIER (End 1997)	21i	Infection - Immunization and Screening
ICD9CM-V0260	V02.60	10	Immuniz/scrn	VIRAL HEPATITIS CARRIER- UNSPEC (Begin 1997)	21i	Infection - Immunization and Screening
ICD9CM-V0261	V02.61	10	Immuniz/scrn	HEPATITIS B CARRIER (Begin 1997)	21i	Infection - Immunization and Screening
ICD9CM-V0262	V02.62	10	Immuniz/scrn	HEPATITIS C CARRIER (Begin 1997)	21i	Infection - Immunization and Screening
ICD9CM-V0269	V02.69	10	Immuniz/scrn	OT VIRAL HEPATITIS CARRIER (Begin 1997)	21i	Infection - Immunization and Screening
ICD9CM-V027	V02.7	10	Immuniz/scrn	GONORRHEA CARRIER	21i	Infection - Immunization and Screening
ICD9CM-V028	V02.8	10	Immuniz/scrn	VENEREAL DIS CARRIER NEC	21i	Infection - Immunization and Screening
ICD9CM-V029	V02.9	10	Immuniz/scrn	CARRIER NEC	21i	Infection - Immunization and Screening
ICD9CM-V030	V03.0	10	Immuniz/scrn	VACCIN FOR CHOLERA	21i	Infection - Immunization and Screening
ICD9CM-V031	V03.1	10	Immuniz/scrn	VACC-TYPHOID-PARATYPHOID	21i	Infection - Immunization and Screening
ICD9CM-V032	V03.2	10	Immuniz/scrn	VACCIN FOR TUBERCULOSIS	21i	Infection - Immunization and Screening
ICD9CM-V033	V03.3	10	Immuniz/scrn	VACCIN FOR PLAGUE	21i	Infection - Immunization and Screening
ICD9CM-V034	V03.4	10	Immuniz/scrn	VACCIN FOR TULAREMIA	21i	Infection - Immunization and Screening
ICD9CM-V035	V03.5	10	Immuniz/scrn	VACCIN FOR DIPHTHERIA	21i	Infection - Immunization and Screening
ICD9CM-V036	V03.6	10	Immuniz/scrn	VACCIN FOR PERTUSSIS	21i	Infection - Immunization and Screening
ICD9CM-V037	V03.7	10	Immuniz/scrn	TETANUS TOXOID INOCULAT	21i	Infection - Immunization and Screening
ICD9CM-V038	V03.8	10	Immuniz/scrn	VACCIN FOR BACT DIS NEC (End 1994)	21i	Infection - Immunization and Screening
ICD9CM-V0381	V03.81	10	Immuniz/scrn	VACCIN FOR HEMOPH INFLUENZA (Begin 1994)	21i	Infection - Immunization and Screening
ICD9CM-V0382	V03.82	10	Immuniz/scrn	VACCIN FOR STREP PNEUMON (Begin 1994)	21i	Infection - Immunization and Screening
ICD9CM-V0389	V03.89	10	Immuniz/scrn	VACCIN FOR BACT DIS NEC (Begin 1994)	21i	Infection - Immunization and Screening
ICD9CM-V039	V03.9	10	Immuniz/scrn	VACCIN FOR BACT DIS NOS	21i	Infection - Immunization and Screening
ICD9CM-V040	V04.0	10	Immuniz/scrn	VACCIN FOR POLIOMYELITIS	21i	Infection - Immunization and Screening
ICD9CM-V041	V04.1	10	Immuniz/scrn	VACCIN FOR SMALLPOX	21i	Infection - Immunization and Screening
ICD9CM-V042	V04.2	10	Immuniz/scrn	VACCIN FOR MEASLES	21i	Infection - Immunization and Screening
ICD9CM-V043	V04.3	10	Immuniz/scrn	VACCIN FOR RUBELLA	21i	Infection - Immunization and Screening
ICD9CM-V044	V04.4	10	Immuniz/scrn	VACCIN FOR YELLOW FEVER	21i	Infection - Immunization and Screening
ICD9CM-V045	V04.5	10	Immuniz/scrn	VACCIN FOR RABIES	21i	Infection - Immunization and Screening
ICD9CM-V046	V04.6	10	Immuniz/scrn	VACCIN FOR MUMPS	21i	Infection - Immunization and Screening
ICD9CM-V047	V04.7	10	Immuniz/scrn	VACCIN FOR COMMON COLD	21i	Infection - Immunization and Screening
ICD9CM-V048	V04.8	10	Immuniz/scrn	VACCIN FOR INFLUENZA (End 2003)	21i	Infection - Immunization and Screening
ICD9CM-V0481	V04.81	10	Immuniz/scrn	NEED FOR PROPHYLACTIC VACCINATION AND INOCULA (Begin 2003)	21i	Infection - Immunization and Screening
ICD9CM-V0482	V04.82	10	Immuniz/scrn	NEED FOR PROPHYLACTIC VACCINATION AND INOCULA (Begin 2003)	21i	Infection - Immunization and Screening
ICD9CM-V0489	V04.89	10	Immuniz/scrn	NEED FOR PROPHYLACTIC VACCINATION AND INOCULA (Begin 2003)	21i	Infection - Immunization and Screening
ICD9CM-V050	V05.0	10	Immuniz/scrn	ARBOVIRUS ENCEPH VACCIN	21i	Infection - Immunization and Screening
ICD9CM-V051	V05.1	10	Immuniz/scrn	VACC ARBOVIRAL DIS NEC	21i	Infection - Immunization and Screening
ICD9CM-V052	V05.2	10	Immuniz/scrn	VACCIN FOR LEISHMANIASIS	21i	Infection - Immunization and Screening
ICD9CM-V053	V05.3	10	Immuniz/scrn	VACCIN FOR VIRAL HEPATITIS (Begin 1993)	21i	Infection - Immunization and Screening
ICD9CM-V054	V05.4	10	Immuniz/scrn	VACCIN FOR VARICELLA (Begin 1993)	21i	Infection - Immunization and Screening
ICD9CM-V058	V05.8	10	Immuniz/scrn	VACCIN FOR DISEASE NEC	21i	Infection - Immunization and Screening
ICD9CM-V059	V05.9	10	Immuniz/scrn	VACCIN FOR SINGL DIS NOS	21i	Infection - Immunization and Screening
ICD9CM-V060	V06.0	10	Immuniz/scrn	VACCIN FOR CHOLERA + TAB	21i	Infection - Immunization and Screening
ICD9CM-V061	V06.1	10	Immuniz/scrn	VACCIN FOR DTP	21i	Infection - Immunization and Screening
ICD9CM-V062	V06.2	10	Immuniz/scrn	VACCIN FOR DTP + TAB	21i	Infection - Immunization and Screening
ICD9CM-V063	V06.3	10	Immuniz/scrn	VACCIN FOR DTP + POLIO	21i	Infection - Immunization and Screening
ICD9CM-V064	V06.4	10	Immuniz/scrn	VAC-MEASLE-MUMPS-RUBELLA	21i	Infection - Immunization and Screening
ICD9CM-V065	V06.5	10	Immuniz/scrn	VACCIN FOR TETANUS-DIPHTHERIA (Begin 1994)	21i	Infection - Immunization and Screening
ICD9CM-V066	V06.6	10	Immuniz/scrn	VACCIN FOR STREP PNEUMON & INFLU (Begin 1994)	21i	Infection - Immunization and Screening
ICD9CM-V068	V06.8	10	Immuniz/scrn	VAC-DIS COMBINATIONS NEC	21i	Infection - Immunization and Screening
ICD9CM-V069	V06.9	10	Immuniz/scrn	VAC-DIS COMBINATIONS NOS	21i	Infection - Immunization and Screening
ICD9CM-V286	V28.6	10	Immuniz/scrn	ANTENATAL SCREEN STREP B (Begin 1997)	21i	Infection - Immunization and Screening
ICD9CM-V712	V71.2	10	Immuniz/scrn	OBSERV-SUSPECT TB	21i	Infection - Immunization and Screening
ICD9CM-V7182	V71.82	10	Immuniz/scrn	OBSER/EVALU FOR SUSPECTED EXP ANTHRAX (Begin 2002)	21i	Infection - Immunization and Screening
ICD9CM-V7183	V71.83	10	Immuniz/scrn	OBSER/EVALU FR SUSP EXPO OTH BIO AGENT (Begin 2002)	21i	Infection - Immunization and Screening
ICD9CM-V730	V73.0	10	Immuniz/scrn	SCREENING-POLIOMYELITIS	21i	Infection - Immunization and Screening
ICD9CM-V731	V73.1	10	Immuniz/scrn	SCREENING FOR SMALLPOX	21i	Infection - Immunization and Screening
ICD9CM-V732	V73.2	10	Immuniz/scrn	SCREENING FOR MEASLES	21i	Infection - Immunization and Screening
ICD9CM-V733	V73.3	10	Immuniz/scrn	SCREENING FOR RUBELLA	21i	Infection - Immunization and Screening
ICD9CM-V734	V73.4	10	Immuniz/scrn	SCREENING-YELLOW FEVER	21i	Infection - Immunization and Screening
ICD9CM-V735	V73.5	10	Immuniz/scrn	SCREENING-ARBOVIRUS DIS	21i	Infection - Immunization and Screening
ICD9CM-V736	V73.6	10	Immuniz/scrn	SCREENING FOR TRACHOMA	21i	Infection - Immunization and Screening
ICD9CM-V738	V73.8	10	Immuniz/scrn	SCREEN FOR VIRAL DIS NEC (End 1993)	21i	Infection - Immunization and Screening
ICD9CM-V7381	V73.81	10	Immuniz/scrn	SPECIAL SCREEN EXAM HPV (Begin 2007)	21i	Infection - Immunization and Screening
ICD9CM-V7388	V73.88	10	Immuniz/scrn	SCREEN FOR OTH SPEC CHLAMYDIAL DIS (Begin 1993)	21i	Infection - Immunization and Screening
ICD9CM-V7389	V73.89	10	Immuniz/scrn	SCREEN FOR OTH SPEC VIRAL DIS (Begin 1993)	21i	Infection - Immunization and Screening
ICD9CM-V739	V73.9	10	Immuniz/scrn	SCREEN FOR VIRAL DIS NOS (End 1993)	21i	Infection - Immunization and Screening
ICD9CM-V7398	V73.98	10	Immuniz/scrn	SCREEN FOR UNSPEC CHLAMYDIAL DIS (Begin 1993)	21i	Infection - Immunization and Screening
ICD9CM-V7399	V73.99	10	Immuniz/scrn	SCREEN FOR UNSPEC VIRAL DIS (Begin 1993)	21i	Infection - Immunization and Screening
ICD9CM-V740	V74.0	10	Immuniz/scrn	SCREENING FOR CHOLERA	21i	Infection - Immunization and Screening
ICD9CM-V741	V74.1	10	Immuniz/scrn	SCREENING-PULMONARY TB	21i	Infection - Immunization and Screening
ICD9CM-V742	V74.2	10	Immuniz/scrn	SCREENING FOR LEPROSY	21i	Infection - Immunization and Screening
ICD9CM-V743	V74.3	10	Immuniz/scrn	SCREENING FOR DIPHTHERIA	21i	Infection - Immunization and Screening
ICD9CM-V744	V74.4	10	Immuniz/scrn	SCREEN-BACT CONJUNCTIVIT	21i	Infection - Immunization and Screening
ICD9CM-V745	V74.5	10	Immuniz/scrn	SCREEN FOR VENERAL DIS	21i	Infection - Immunization and Screening
ICD9CM-V746	V74.6	10	Immuniz/scrn	SCREENING FOR YAWS	21i	Infection - Immunization and Screening
ICD9CM-V748	V74.8	10	Immuniz/scrn	SCREEN-BACTERIAL DIS NEC	21i	Infection - Immunization and Screening
ICD9CM-V749	V74.9	10	Immuniz/scrn	SCREEN-BACTERIAL DIS NOS	21i	Infection - Immunization and Screening
ICD9CM-V750	V75.0	10	Immuniz/scrn	SCREEN-RICKETTSIAL DIS	21i	Infection - Immunization and Screening
ICD9CM-V751	V75.1	10	Immuniz/scrn	SCREENING FOR MALARIA	21i	Infection - Immunization and Screening
ICD9CM-V752	V75.2	10	Immuniz/scrn	SCREEN FOR LEISHMANIASIS	21i	Infection - Immunization and Screening
ICD9CM-V753	V75.3	10	Immuniz/scrn	SCREEN-TRYPANOSOMIASIS	21i	Infection - Immunization and Screening
ICD9CM-V754	V75.4	10	Immuniz/scrn	SCREEN-MYCOTIC INFECT	21i	Infection - Immunization and Screening
ICD9CM-V755	V75.5	10	Immuniz/scrn	SCREEN-SCHISTOSOMIASIS	21i	Infection - Immunization and Screening
ICD9CM-V756	V75.6	10	Immuniz/scrn	SCREEN FOR FILARIASIS	21i	Infection - Immunization and Screening
ICD9CM-V757	V75.7	10	Immuniz/scrn	SCREEN FOR HELMINTHIASIS	21i	Infection - Immunization and Screening
ICD9CM-V758	V75.8	10	Immuniz/scrn	SCREEN-PARASITIC DIS NEC	21i	Infection - Immunization and Screening
ICD9CM-V759	V75.9	10	Immuniz/scrn	SCREEN FOR INFEC DIS NOS	21i	Infection - Immunization and Screening
ICD9CM-1400	140.0	11	Hd/nck cancr	MAL NEO UPPER VERMILION	26a	Oncology - Other Malignant Tumors - Solid
ICD9CM-1401	140.1	11	Hd/nck cancr	MAL NEO LOWER VERMILION	26a	Oncology - Other Malignant Tumors - Solid
ICD9CM-1403	140.3	11	Hd/nck cancr	MAL NEO UPPER LIP- INNER	26a	Oncology - Other Malignant Tumors - Solid
ICD9CM-1404	140.4	11	Hd/nck cancr	MAL NEO LOWER LIP- INNER	26a	Oncology - Other Malignant Tumors - Solid
ICD9CM-1405	140.5	11	Hd/nck cancr	MAL NEO LIP- INNER NOS	26a	Oncology - Other Malignant Tumors - Solid
ICD9CM-1406	140.6	11	Hd/nck cancr	MAL NEO LIP- COMMISSURE	26a	Oncology - Other Malignant Tumors - Solid
ICD9CM-1408	140.8	11	Hd/nck cancr	MAL NEO LIP NEC	26a	Oncology - Other Malignant Tumors - Solid
ICD9CM-1409	140.9	11	Hd/nck cancr	MAL NEO LIP/VERMIL NOS	26a	Oncology - Other Malignant Tumors - Solid
ICD9CM-1410	141.0	11	Hd/nck cancr	MAL NEO TONGUE BASE	26a	Oncology - Other Malignant Tumors - Solid
ICD9CM-1411	141.1	11	Hd/nck cancr	MAL NEO DORSAL TONGUE	26a	Oncology - Other Malignant Tumors - Solid
ICD9CM-1412	141.2	11	Hd/nck cancr	MAL NEO TIP/LAT TONGUE	26a	Oncology - Other Malignant Tumors - Solid
ICD9CM-1413	141.3	11	Hd/nck cancr	MAL NEO VENTRAL TONGUE	26a	Oncology - Other Malignant Tumors - Solid
ICD9CM-1414	141.4	11	Hd/nck cancr	MAL NEO ANT 2/3 TONGUE	26a	Oncology - Other Malignant Tumors - Solid
ICD9CM-1415	141.5	11	Hd/nck cancr	MAL NEO TONGUE JUNCTION	26a	Oncology - Other Malignant Tumors - Solid
ICD9CM-1416	141.6	11	Hd/nck cancr	MAL NEO LINGUAL TONSIL	26a	Oncology - Other Malignant Tumors - Solid
ICD9CM-1418	141.8	11	Hd/nck cancr	MALIG NEO TONGUE NEC	26a	Oncology - Other Malignant Tumors - Solid
ICD9CM-1419	141.9	11	Hd/nck cancr	MALIG NEO TONGUE NOS	26a	Oncology - Other Malignant Tumors - Solid
ICD9CM-1420	142.0	11	Hd/nck cancr	MALIG NEO PAROTID	26a	Oncology - Other Malignant Tumors - Solid
ICD9CM-1421	142.1	11	Hd/nck cancr	MALIG NEO SUBMANDIBULAR	26a	Oncology - Other Malignant Tumors - Solid
ICD9CM-1422	142.2	11	Hd/nck cancr	MALIG NEO SUBLINGUAL	26a	Oncology - Other Malignant Tumors - Solid
ICD9CM-1428	142.8	11	Hd/nck cancr	MAL NEO MAJ SALIVARY NEC	26a	Oncology - Other Malignant Tumors - Solid
ICD9CM-1429	142.9	11	Hd/nck cancr	MAL NEO SALIVARY NOS	26a	Oncology - Other Malignant Tumors - Solid
ICD9CM-1430	143.0	11	Hd/nck cancr	MALIG NEO UPPER GUM	26a	Oncology - Other Malignant Tumors - Solid
ICD9CM-1431	143.1	11	Hd/nck cancr	MALIG NEO LOWER GUM	26a	Oncology - Other Malignant Tumors - Solid
ICD9CM-1438	143.8	11	Hd/nck cancr	MALIG NEO GUM NEC	26a	Oncology - Other Malignant Tumors - Solid
ICD9CM-1439	143.9	11	Hd/nck cancr	MALIG NEO GUM NOS	26a	Oncology - Other Malignant Tumors - Solid
ICD9CM-1440	144.0	11	Hd/nck cancr	MAL NEO ANT FLOOR MOUTH	26a	Oncology - Other Malignant Tumors - Solid
ICD9CM-1441	144.1	11	Hd/nck cancr	MAL NEO LAT FLOOR MOUTH	26a	Oncology - Other Malignant Tumors - Solid
ICD9CM-1448	144.8	11	Hd/nck cancr	MAL NEO MOUTH FLOOR NEC	26a	Oncology - Other Malignant Tumors - Solid
ICD9CM-1449	144.9	11	Hd/nck cancr	MAL NEO MOUTH FLOOR NOS	26a	Oncology - Other Malignant Tumors - Solid
ICD9CM-1450	145.0	11	Hd/nck cancr	MAL NEO CHEEK MUCOSA	26a	Oncology - Other Malignant Tumors - Solid
ICD9CM-1451	145.1	11	Hd/nck cancr	MAL NEO MOUTH VESTIBULE	26a	Oncology - Other Malignant Tumors - Solid
ICD9CM-1452	145.2	11	Hd/nck cancr	MALIG NEO HARD PALATE	26a	Oncology - Other Malignant Tumors - Solid
ICD9CM-1453	145.3	11	Hd/nck cancr	MALIG NEO SOFT PALATE	26a	Oncology - Other Malignant Tumors - Solid
ICD9CM-1454	145.4	11	Hd/nck cancr	MALIGNANT NEOPLASM UVULA	26a	Oncology - Other Malignant Tumors - Solid
ICD9CM-1455	145.5	11	Hd/nck cancr	MALIGNANT NEO PALATE NOS	26a	Oncology - Other Malignant Tumors - Solid
ICD9CM-1456	145.6	11	Hd/nck cancr	MALIG NEO RETROMOLAR	26a	Oncology - Other Malignant Tumors - Solid
ICD9CM-1458	145.8	11	Hd/nck cancr	MALIG NEOPLASM MOUTH NEC	26a	Oncology - Other Malignant Tumors - Solid
ICD9CM-1459	145.9	11	Hd/nck cancr	MALIG NEOPLASM MOUTH NOS	26a	Oncology - Other Malignant Tumors - Solid
ICD9CM-1460	146.0	11	Hd/nck cancr	MALIGNANT NEOPL TONSIL	26a	Oncology - Other Malignant Tumors - Solid
ICD9CM-1461	146.1	11	Hd/nck cancr	MAL NEO TONSILLAR FOSSA	26a	Oncology - Other Malignant Tumors - Solid
ICD9CM-1462	146.2	11	Hd/nck cancr	MAL NEO TONSIL PILLARS	26a	Oncology - Other Malignant Tumors - Solid
ICD9CM-1463	146.3	11	Hd/nck cancr	MALIGN NEOPL VALLECULA	26a	Oncology - Other Malignant Tumors - Solid
ICD9CM-1464	146.4	11	Hd/nck cancr	MAL NEO ANT EPIGLOTTIS	26a	Oncology - Other Malignant Tumors - Solid
ICD9CM-1465	146.5	11	Hd/nck cancr	MAL NEO EPIGLOTTIS JUNCT	26a	Oncology - Other Malignant Tumors - Solid
ICD9CM-1466	146.6	11	Hd/nck cancr	MAL NEO LAT OROPHARYNX	26a	Oncology - Other Malignant Tumors - Solid
ICD9CM-1467	146.7	11	Hd/nck cancr	MAL NEO POST OROPHARYNX	26a	Oncology - Other Malignant Tumors - Solid
ICD9CM-1468	146.8	11	Hd/nck cancr	MAL NEO OROPHARYNX NEC	26a	Oncology - Other Malignant Tumors - Solid
ICD9CM-1469	146.9	11	Hd/nck cancr	MALIG NEO OROPHARYNX NOS	26a	Oncology - Other Malignant Tumors - Solid
ICD9CM-1470	147.0	11	Hd/nck cancr	MAL NEO SUPER NASOPHARYN	26a	Oncology - Other Malignant Tumors - Solid
ICD9CM-1471	147.1	11	Hd/nck cancr	MAL NEO POST NASOPHARYNX	26a	Oncology - Other Malignant Tumors - Solid
ICD9CM-1472	147.2	11	Hd/nck cancr	MAL NEO LAT NASOPHARYNX	26a	Oncology - Other Malignant Tumors - Solid
ICD9CM-1473	147.3	11	Hd/nck cancr	MAL NEO ANT NASOPHARYNX	26a	Oncology - Other Malignant Tumors - Solid
ICD9CM-1478	147.8	11	Hd/nck cancr	MAL NEO NASOPHARYNX NEC	26a	Oncology - Other Malignant Tumors - Solid
ICD9CM-1479	147.9	11	Hd/nck cancr	MAL NEO NASOPHARYNX NOS	26a	Oncology - Other Malignant Tumors - Solid
ICD9CM-1480	148.0	11	Hd/nck cancr	MAL NEO POSTCRICOID	26a	Oncology - Other Malignant Tumors - Solid
ICD9CM-1481	148.1	11	Hd/nck cancr	MAL NEO PYRIFORM SINUS	26a	Oncology - Other Malignant Tumors - Solid
ICD9CM-1482	148.2	11	Hd/nck cancr	MAL NEO ARYEPIGLOTT FOLD	26a	Oncology - Other Malignant Tumors - Solid
ICD9CM-1483	148.3	11	Hd/nck cancr	MAL NEO POST HYPOPHARYNX	26a	Oncology - Other Malignant Tumors - Solid
ICD9CM-1488	148.8	11	Hd/nck cancr	MAL NEO HYPOPHARYNX NEC	26a	Oncology - Other Malignant Tumors - Solid
ICD9CM-1489	148.9	11	Hd/nck cancr	MAL NEO HYPOPHARYNX NOS	26a	Oncology - Other Malignant Tumors - Solid
ICD9CM-1490	149.0	11	Hd/nck cancr	MAL NEO PHARYNX NOS	26a	Oncology - Other Malignant Tumors - Solid
ICD9CM-1491	149.1	11	Hd/nck cancr	MAL NEO WALDEYER-S RING	26a	Oncology - Other Malignant Tumors - Solid
ICD9CM-1498	149.8	11	Hd/nck cancr	MAL NEO ORAL/PHARYNX NEC	26a	Oncology - Other Malignant Tumors - Solid
ICD9CM-1499	149.9	11	Hd/nck cancr	MAL NEO OROPHRYN ILL-DEF	26a	Oncology - Other Malignant Tumors - Solid
ICD9CM-1600	160.0	11	Hd/nck cancr	MAL NEO NASAL CAVITIES	26a	Oncology - Other Malignant Tumors - Solid
ICD9CM-1601	160.1	11	Hd/nck cancr	MALIG NEO MIDDLE EAR	26a	Oncology - Other Malignant Tumors - Solid
ICD9CM-1602	160.2	11	Hd/nck cancr	MAL NEO MAXILLARY SINUS	26a	Oncology - Other Malignant Tumors - Solid
ICD9CM-1603	160.3	11	Hd/nck cancr	MAL NEO ETHMOIDAL SINUS	26a	Oncology - Other Malignant Tumors - Solid
ICD9CM-1604	160.4	11	Hd/nck cancr	MALIG NEO FRONTAL SINUS	26a	Oncology - Other Malignant Tumors - Solid
ICD9CM-1605	160.5	11	Hd/nck cancr	MAL NEO SPHENOID SINUS	26a	Oncology - Other Malignant Tumors - Solid
ICD9CM-1608	160.8	11	Hd/nck cancr	MAL NEO ACCESS SINUS NEC	26a	Oncology - Other Malignant Tumors - Solid
ICD9CM-1609	160.9	11	Hd/nck cancr	MAL NEO ACCESS SINUS NOS	26a	Oncology - Other Malignant Tumors - Solid
ICD9CM-1610	161.0	11	Hd/nck cancr	MALIGNANT NEO GLOTTIS	26a	Oncology - Other Malignant Tumors - Solid
ICD9CM-1611	161.1	11	Hd/nck cancr	MALIG NEO SUPRAGLOTTIS	26a	Oncology - Other Malignant Tumors - Solid
ICD9CM-1612	161.2	11	Hd/nck cancr	MALIG NEO SUBGLOTTIS	26a	Oncology - Other Malignant Tumors - Solid
ICD9CM-1613	161.3	11	Hd/nck cancr	MAL NEO CARTILAGE LARYNX	26a	Oncology - Other Malignant Tumors - Solid
ICD9CM-1618	161.8	11	Hd/nck cancr	MALIGNANT NEO LARYNX NEC	26a	Oncology - Other Malignant Tumors - Solid
ICD9CM-1619	161.9	11	Hd/nck cancr	MALIGNANT NEO LARYNX NOS	26a	Oncology - Other Malignant Tumors - Solid
ICD9CM-1950	195.0	11	Hd/nck cancr	MAL NEO HEAD/FACE/NECK	26a	Oncology - Other Malignant Tumors - Solid
ICD9CM-2300	230.0	11	Hd/nck cancr	CA IN SITU ORAL CAV/PHAR	26a	Oncology - Other Malignant Tumors - Solid
ICD9CM-2310	231.0	11	Hd/nck cancr	CA IN SITU LARYNX	26a	Oncology - Other Malignant Tumors - Solid
ICD9CM-V1001	V10.01	11	Hd/nck cancr	HX OF TONGUE MALIGNANCY	26a	Oncology - Other Malignant Tumors - Solid
ICD9CM-V1002	V10.02	11	Hd/nck cancr	HX-ORAL/PHARYNX MALG NEC	26a	Oncology - Other Malignant Tumors - Solid
ICD9CM-V1021	V10.21	11	Hd/nck cancr	HX-LARYNGEAL MALIGNANCY	26a	Oncology - Other Malignant Tumors - Solid
ICD9CM-1500	150.0	12	Esoph cancer	MAL NEO CERVICAL ESOPHAG	26a	Oncology - Other Malignant Tumors - Solid
ICD9CM-1501	150.1	12	Esoph cancer	MAL NEO THORACIC ESOPHAG	26a	Oncology - Other Malignant Tumors - Solid
ICD9CM-1502	150.2	12	Esoph cancer	MAL NEO ABDOMIN ESOPHAG	26a	Oncology - Other Malignant Tumors - Solid
ICD9CM-1503	150.3	12	Esoph cancer	MAL NEO UPPER 3RD ESOPH	26a	Oncology - Other Malignant Tumors - Solid
ICD9CM-1504	150.4	12	Esoph cancer	MAL NEO MIDDLE 3RD ESOPH	26a	Oncology - Other Malignant Tumors - Solid
ICD9CM-1505	150.5	12	Esoph cancer	MAL NEO LOWER 3RD ESOPH	26a	Oncology - Other Malignant Tumors - Solid
ICD9CM-1508	150.8	12	Esoph cancer	MAL NEO ESOPHAGUS NEC	26a	Oncology - Other Malignant Tumors - Solid
ICD9CM-1509	150.9	12	Esoph cancer	MAL NEO ESOPHAGUS NOS	26a	Oncology - Other Malignant Tumors - Solid
ICD9CM-2301	230.1	12	Esoph cancer	CA IN SITU ESOPHAGUS	26a	Oncology - Other Malignant Tumors - Solid
ICD9CM-V1003	V10.03	12	Esoph cancer	HX-ESOPHAGEAL MALIGNANCY	26a	Oncology - Other Malignant Tumors - Solid
ICD9CM-1510	151.0	13	Stomch cancr	MAL NEO STOMACH CARDIA	26a	Oncology - Other Malignant Tumors - Solid
ICD9CM-1511	151.1	13	Stomch cancr	MALIGNANT NEO PYLORUS	26a	Oncology - Other Malignant Tumors - Solid
ICD9CM-1512	151.2	13	Stomch cancr	MAL NEO PYLORIC ANTRUM	26a	Oncology - Other Malignant Tumors - Solid
ICD9CM-1513	151.3	13	Stomch cancr	MAL NEO STOMACH FUNDUS	26a	Oncology - Other Malignant Tumors - Solid
ICD9CM-1514	151.4	13	Stomch cancr	MAL NEO STOMACH BODY	26a	Oncology - Other Malignant Tumors - Solid
ICD9CM-1515	151.5	13	Stomch cancr	MAL NEO STOM LESSER CURV	26a	Oncology - Other Malignant Tumors - Solid
ICD9CM-1516	151.6	13	Stomch cancr	MAL NEO STOM GREAT CURV	26a	Oncology - Other Malignant Tumors - Solid
ICD9CM-1518	151.8	13	Stomch cancr	MALIG NEOPL STOMACH NEC	26a	Oncology - Other Malignant Tumors - Solid
ICD9CM-1519	151.9	13	Stomch cancr	MALIG NEOPL STOMACH NOS	26a	Oncology - Other Malignant Tumors - Solid
ICD9CM-20923	209.23	13	Stomch cancr	MALIG CARCINOID STOMACH (Begin 2008)	26a	Oncology - Other Malignant Tumors - Solid
ICD9CM-2302	230.2	13	Stomch cancr	CA IN SITU STOMACH	26a	Oncology - Other Malignant Tumors - Solid
ICD9CM-V1004	V10.04	13	Stomch cancr	HX OF GASTRIC MALIGNANCY	26a	Oncology - Other Malignant Tumors - Solid
ICD9CM-1530	153.0	14	Colon cancer	MAL NEO HEPATIC FLEXURE	26a	Oncology - Other Malignant Tumors - Solid
ICD9CM-1531	153.1	14	Colon cancer	MAL NEO TRANSVERSE COLON	26a	Oncology - Other Malignant Tumors - Solid
ICD9CM-1532	153.2	14	Colon cancer	MAL NEO DESCEND COLON	26a	Oncology - Other Malignant Tumors - Solid
ICD9CM-1533	153.3	14	Colon cancer	MAL NEO SIGMOID COLON	26a	Oncology - Other Malignant Tumors - Solid
ICD9CM-1534	153.4	14	Colon cancer	MALIGNANT NEOPLASM CECUM	26a	Oncology - Other Malignant Tumors - Solid
ICD9CM-1535	153.5	14	Colon cancer	MALIGNANT NEO APPENDIX	26a	Oncology - Other Malignant Tumors - Solid
ICD9CM-1536	153.6	14	Colon cancer	MALIG NEO ASCEND COLON	26a	Oncology - Other Malignant Tumors - Solid
ICD9CM-1537	153.7	14	Colon cancer	MAL NEO SPLENIC FLEXURE	26a	Oncology - Other Malignant Tumors - Solid
ICD9CM-1538	153.8	14	Colon cancer	MALIGNANT NEO COLON NEC	26a	Oncology - Other Malignant Tumors - Solid
ICD9CM-1539	153.9	14	Colon cancer	MALIGNANT NEO COLON NOS	26a	Oncology - Other Malignant Tumors - Solid
ICD9CM-1590	159.0	14	Colon cancer	MALIG NEO INTESTINE NOS	26a	Oncology - Other Malignant Tumors - Solid
ICD9CM-20910	209.10	14	Colon cancer	MAL CRCNOID LG INTST NOS (Begin 2008)	26a	Oncology - Other Malignant Tumors - Solid
ICD9CM-20911	209.11	14	Colon cancer	MALIG CARCINOID APPENDIX (Begin 2008)	26a	Oncology - Other Malignant Tumors - Solid
ICD9CM-20912	209.12	14	Colon cancer	MALIG CARCINOID CECUM (Begin 2008)	26a	Oncology - Other Malignant Tumors - Solid
ICD9CM-20913	209.13	14	Colon cancer	MAL CRCNOID ASCEND COLON (Begin 2008)	26a	Oncology - Other Malignant Tumors - Solid
ICD9CM-20914	209.14	14	Colon cancer	MAL CRCNOID TRANSV COLON (Begin 2008)	26a	Oncology - Other Malignant Tumors - Solid
ICD9CM-20915	209.15	14	Colon cancer	MAL CARCINOID DESC COLON (Begin 2008)	26a	Oncology - Other Malignant Tumors - Solid
ICD9CM-20916	209.16	14	Colon cancer	MAL CARCINOID SIG COLON (Begin 2008)	26a	Oncology - Other Malignant Tumors - Solid
ICD9CM-2303	230.3	14	Colon cancer	CA IN SITU COLON	26a	Oncology - Other Malignant Tumors - Solid
ICD9CM-V1005	V10.05	14	Colon cancer	HX OF COLONIC MALIGNANCY	26a	Oncology - Other Malignant Tumors - Solid
ICD9CM-1540	154.0	15	Rctm/anus ca	MAL NEO RECTOSIGMOID JCT	26a	Oncology - Other Malignant Tumors - Solid
ICD9CM-1541	154.1	15	Rctm/anus ca	MALIGNANT NEOPL RECTUM	26a	Oncology - Other Malignant Tumors - Solid
ICD9CM-1542	154.2	15	Rctm/anus ca	MALIG NEOPL ANAL CANAL	26a	Oncology - Other Malignant Tumors - Solid
ICD9CM-1543	154.3	15	Rctm/anus ca	MALIGNANT NEO ANUS NOS	26a	Oncology - Other Malignant Tumors - Solid
ICD9CM-1548	154.8	15	Rctm/anus ca	MAL NEO RECTUM/ANUS NEC	26a	Oncology - Other Malignant Tumors - Solid
ICD9CM-20917	209.17	15	Rctm/anus ca	MALIG CARCINOID RECTUM (Begin 2008)	26a	Oncology - Other Malignant Tumors - Solid
ICD9CM-2304	230.4	15	Rctm/anus ca	CA IN SITU RECTUM	26a	Oncology - Other Malignant Tumors - Solid
ICD9CM-2305	230.5	15	Rctm/anus ca	CA IN SITU ANAL CANAL	26a	Oncology - Other Malignant Tumors - Solid
ICD9CM-2306	230.6	15	Rctm/anus ca	CA IN SITU ANUS NOS	26a	Oncology - Other Malignant Tumors - Solid
ICD9CM-79670	796.70	15	Rctm/anus ca	ABN GLAND PAP SMEAR ANUS (Begin 2008)		#N/A
ICD9CM-79671	796.71	15	Rctm/anus ca	PAP SMEAR ANUS W ASC-US (Begin 2008)		#N/A
ICD9CM-79672	796.72	15	Rctm/anus ca	PAP SMEAR ANUS W ASC-H (Begin 2008)		#N/A
ICD9CM-79673	796.73	15	Rctm/anus ca	PAP SMEAR ANUS W LGSIL (Begin 2008)		#N/A
ICD9CM-79674	796.74	15	Rctm/anus ca	PAP SMEAR ANUS W HGSIL (Begin 2008)		#N/A
ICD9CM-79676	796.76	15	Rctm/anus ca	PAP SMR ANUS-CYTOL MALIG (Begin 2008)		#N/A
ICD9CM-V1006	V10.06	15	Rctm/anus ca	HX-RECTAL & ANAL MALIGN	26a	Oncology - Other Malignant Tumors - Solid
ICD9CM-1550	155.0	16	Liver/ibd ca	MAL NEO LIVER- PRIMARY	14f	Hepatic - Hepatocellular Carcinoma
ICD9CM-1551	155.1	16	Liver/ibd ca	MAL NEO INTRAHEPAT DUCTS	26a	Oncology - Other Malignant Tumors - Solid
ICD9CM-1552	155.2	16	Liver/ibd ca	MALIGNANT NEO LIVER NOS	26a	Oncology - Other Malignant Tumors - Solid
ICD9CM-2308	230.8	16	Liver/ibd ca	CA IN SITU LIVER/BILIARY	26a	Oncology - Other Malignant Tumors - Solid
ICD9CM-V1007	V10.07	16	Liver/ibd ca	HX OF LIVER MALIGNANCY	26a	Oncology - Other Malignant Tumors - Solid
ICD9CM-1570	157.0	17	Pancreas can	MAL NEO PANCREAS HEAD	26a	Oncology - Other Malignant Tumors - Solid
ICD9CM-1571	157.1	17	Pancreas can	MAL NEO PANCREAS BODY	26a	Oncology - Other Malignant Tumors - Solid
ICD9CM-1572	157.2	17	Pancreas can	MAL NEO PANCREAS TAIL	26a	Oncology - Other Malignant Tumors - Solid
ICD9CM-1573	157.3	17	Pancreas can	MAL NEO PANCREATIC DUCT	26a	Oncology - Other Malignant Tumors - Solid
ICD9CM-1574	157.4	17	Pancreas can	MAL NEO ISLET LANGERHANS	26a	Oncology - Other Malignant Tumors - Solid
ICD9CM-1578	157.8	17	Pancreas can	MALIG NEO PANCREAS NEC	26a	Oncology - Other Malignant Tumors - Solid
ICD9CM-1579	157.9	17	Pancreas can	MALIG NEO PANCREAS NOS	26a	Oncology - Other Malignant Tumors - Solid
ICD9CM-1520	152.0	18	GI/perit can	MALIGNANT NEOPL DUODENUM	26a	Oncology - Other Malignant Tumors - Solid
ICD9CM-1521	152.1	18	GI/perit can	MALIGNANT NEOPL JEJUNUM	26a	Oncology - Other Malignant Tumors - Solid
ICD9CM-1522	152.2	18	GI/perit can	MALIGNANT NEOPLASM ILEUM	26a	Oncology - Other Malignant Tumors - Solid
ICD9CM-1523	152.3	18	GI/perit can	MAL NEO MECKEL-S DIVERT	26a	Oncology - Other Malignant Tumors - Solid
ICD9CM-1528	152.8	18	GI/perit can	MAL NEO SMALL BOWEL NEC	26a	Oncology - Other Malignant Tumors - Solid
ICD9CM-1529	152.9	18	GI/perit can	MAL NEO SMALL BOWEL NOS	26a	Oncology - Other Malignant Tumors - Solid
ICD9CM-1560	156.0	18	GI/perit can	MALIG NEO GALLBLADDER	26a	Oncology - Other Malignant Tumors - Solid
ICD9CM-1561	156.1	18	GI/perit can	MAL NEO EXTRAHEPAT DUCTS	26a	Oncology - Other Malignant Tumors - Solid
ICD9CM-1562	156.2	18	GI/perit can	MAL NEO AMPULLA OF VATER	26a	Oncology - Other Malignant Tumors - Solid
ICD9CM-1568	156.8	18	GI/perit can	MALIG NEO BILIARY NEC	26a	Oncology - Other Malignant Tumors - Solid
ICD9CM-1569	156.9	18	GI/perit can	MALIG NEO BILIARY NOS	26a	Oncology - Other Malignant Tumors - Solid
ICD9CM-1580	158.0	18	GI/perit can	MAL NEO RETROPERITONEUM	26a	Oncology - Other Malignant Tumors - Solid
ICD9CM-1588	158.8	18	GI/perit can	MAL NEO PERITONEUM NEC	26a	Oncology - Other Malignant Tumors - Solid
ICD9CM-1589	158.9	18	GI/perit can	MAL NEO PERITONEUM NOS	26a	Oncology - Other Malignant Tumors - Solid
ICD9CM-1591	159.1	18	GI/perit can	MALIGNANT NEO SPLEEN NEC	26a	Oncology - Other Malignant Tumors - Solid
ICD9CM-1598	159.8	18	GI/perit can	MAL NEO GI/INTRA-ABD NEC	26a	Oncology - Other Malignant Tumors - Solid
ICD9CM-1599	159.9	18	GI/perit can	MAL NEO GI TRACT ILL-DEF	26a	Oncology - Other Malignant Tumors - Solid
ICD9CM-20900	209.00	18	GI/perit can	MAL CRCNOID SM INTST NOS (Begin 2008)	26a	Oncology - Other Malignant Tumors - Solid
ICD9CM-20901	209.01	18	GI/perit can	MALIG CARCINOID DUODENUM (Begin 2008)	26a	Oncology - Other Malignant Tumors - Solid
ICD9CM-20902	209.02	18	GI/perit can	MALIG CARCINOID JEJUNUM (Begin 2008)	26a	Oncology - Other Malignant Tumors - Solid
ICD9CM-20903	209.03	18	GI/perit can	MALIG CARCINOID ILEUM (Begin 2008)	26a	Oncology - Other Malignant Tumors - Solid
ICD9CM-2307	230.7	18	GI/perit can	CA IN SITU BOWEL NEC/NOS	26a	Oncology - Other Malignant Tumors - Solid
ICD9CM-2309	230.9	18	GI/perit can	CA IN SITU GI NEC/NOS	26a	Oncology - Other Malignant Tumors - Solid
ICD9CM-V1000	V10.00	18	GI/perit can	HX OF GI MALIGNANCY NOS	26a	Oncology - Other Malignant Tumors - Solid
ICD9CM-V1009	V10.09	18	GI/perit can	HX OF GI MALIGNANCY NEC	26a	Oncology - Other Malignant Tumors - Solid
ICD9CM-1622	162.2	19	Brnch/lng ca	MALIG NEO MAIN BRONCHUS	26a	Oncology - Other Malignant Tumors - Solid
ICD9CM-1623	162.3	19	Brnch/lng ca	MAL NEO UPPER LOBE LUNG	26a	Oncology - Other Malignant Tumors - Solid
ICD9CM-1624	162.4	19	Brnch/lng ca	MAL NEO MIDDLE LOBE LUNG	26a	Oncology - Other Malignant Tumors - Solid
ICD9CM-1625	162.5	19	Brnch/lng ca	MAL NEO LOWER LOBE LUNG	26a	Oncology - Other Malignant Tumors - Solid
ICD9CM-1628	162.8	19	Brnch/lng ca	MAL NEO BRONCH/LUNG NEC	26a	Oncology - Other Malignant Tumors - Solid
ICD9CM-1629	162.9	19	Brnch/lng ca	MAL NEO BRONCH/LUNG NOS	26a	Oncology - Other Malignant Tumors - Solid
ICD9CM-20921	209.21	19	Brnch/lng ca	MAL CARCINOID BRONC/LUNG (Begin 2008)	26a	Oncology - Other Malignant Tumors - Solid
ICD9CM-2312	231.2	19	Brnch/lng ca	CA IN SITU BRONCHUS/LUNG	26a	Oncology - Other Malignant Tumors - Solid
ICD9CM-V1011	V10.11	19	Brnch/lng ca	HX-BRONCHOGENIC MALIGNAN	26a	Oncology - Other Malignant Tumors - Solid
ICD9CM-1620	162.0	20	Ot respir ca	MALIGNANT NEO TRACHEA	26a	Oncology - Other Malignant Tumors - Solid
ICD9CM-1630	163.0	20	Ot respir ca	MAL NEO PARIETAL PLEURA	26a	Oncology - Other Malignant Tumors - Solid
ICD9CM-1631	163.1	20	Ot respir ca	MAL NEO VISCERAL PLEURA	26a	Oncology - Other Malignant Tumors - Solid
ICD9CM-1638	163.8	20	Ot respir ca	MALIG NEOPL PLEURA NEC	26a	Oncology - Other Malignant Tumors - Solid
ICD9CM-1639	163.9	20	Ot respir ca	MALIG NEOPL PLEURA NOS	26a	Oncology - Other Malignant Tumors - Solid
ICD9CM-1650	165.0	20	Ot respir ca	MAL NEO UPPER RESP NOS	26a	Oncology - Other Malignant Tumors - Solid
ICD9CM-1658	165.8	20	Ot respir ca	MAL NEO THORAX/RESP NEC	26a	Oncology - Other Malignant Tumors - Solid
ICD9CM-1659	165.9	20	Ot respir ca	MAL NEO RESP SYSTEM NOS	26a	Oncology - Other Malignant Tumors - Solid
ICD9CM-2311	231.1	20	Ot respir ca	CA IN SITU TRACHEA	26a	Oncology - Other Malignant Tumors - Solid
ICD9CM-2318	231.8	20	Ot respir ca	CA IN SITU RESP SYS NEC	26a	Oncology - Other Malignant Tumors - Solid
ICD9CM-2319	231.9	20	Ot respir ca	CA IN SITU RESP SYS NOS	26a	Oncology - Other Malignant Tumors - Solid
ICD9CM-V1012	V10.12	20	Ot respir ca	HX-TRACHEAL MALIGNANCY	26a	Oncology - Other Malignant Tumors - Solid
ICD9CM-V1020	V10.20	20	Ot respir ca	HX-RESP ORG MALIGNAN NOS	26a	Oncology - Other Malignant Tumors - Solid
ICD9CM-V1022	V10.22	20	Ot respir ca	HX-NOSE/EAR/SINUS MALIG	26a	Oncology - Other Malignant Tumors - Solid
ICD9CM-1700	170.0	21	Bone/ct cncr	MAL NEO SKULL/FACE BONE	26a	Oncology - Other Malignant Tumors - Solid
ICD9CM-1701	170.1	21	Bone/ct cncr	MALIGNANT NEO MANDIBLE	26a	Oncology - Other Malignant Tumors - Solid
ICD9CM-1702	170.2	21	Bone/ct cncr	MALIG NEO VERTEBRAE	26a	Oncology - Other Malignant Tumors - Solid
ICD9CM-1703	170.3	21	Bone/ct cncr	MAL NEO RIBS/STERN/CLAV	26a	Oncology - Other Malignant Tumors - Solid
ICD9CM-1704	170.4	21	Bone/ct cncr	MAL NEO LONG BONES ARM	26a	Oncology - Other Malignant Tumors - Solid
ICD9CM-1705	170.5	21	Bone/ct cncr	MAL NEO BONES WRIST/HAND	26a	Oncology - Other Malignant Tumors - Solid
ICD9CM-1706	170.6	21	Bone/ct cncr	MAL NEO PELVIC GIRDLE	26a	Oncology - Other Malignant Tumors - Solid
ICD9CM-1707	170.7	21	Bone/ct cncr	MAL NEO LONG BONES LEG	26a	Oncology - Other Malignant Tumors - Solid
ICD9CM-1708	170.8	21	Bone/ct cncr	MAL NEO BONES ANKLE/FOOT	26a	Oncology - Other Malignant Tumors - Solid
ICD9CM-1709	170.9	21	Bone/ct cncr	MALIG NEOPL BONE NOS	26a	Oncology - Other Malignant Tumors - Solid
ICD9CM-1710	171.0	21	Bone/ct cncr	MAL NEO SOFT TISSUE HEAD	26a	Oncology - Other Malignant Tumors - Solid
ICD9CM-1712	171.2	21	Bone/ct cncr	MAL NEO SOFT TISSUE ARM	26a	Oncology - Other Malignant Tumors - Solid
ICD9CM-1713	171.3	21	Bone/ct cncr	MAL NEO SOFT TISSUE LEG	26a	Oncology - Other Malignant Tumors - Solid
ICD9CM-1714	171.4	21	Bone/ct cncr	MAL NEO SOFT TIS THORAX	26a	Oncology - Other Malignant Tumors - Solid
ICD9CM-1715	171.5	21	Bone/ct cncr	MAL NEO SOFT TIS ABDOMEN	26a	Oncology - Other Malignant Tumors - Solid
ICD9CM-1716	171.6	21	Bone/ct cncr	MAL NEO SOFT TIS PELVIS	26a	Oncology - Other Malignant Tumors - Solid
ICD9CM-1717	171.7	21	Bone/ct cncr	MAL NEOPL TRUNK NOS	26a	Oncology - Other Malignant Tumors - Solid
ICD9CM-1718	171.8	21	Bone/ct cncr	MAL NEO SOFT TISSUE NEC	26a	Oncology - Other Malignant Tumors - Solid
ICD9CM-1719	171.9	21	Bone/ct cncr	MAL NEO SOFT TISSUE NOS	26a	Oncology - Other Malignant Tumors - Solid
ICD9CM-1720	172.0	22	Skin melanom	MALIG MELANOMA LIP	26a	Oncology - Other Malignant Tumors - Solid
ICD9CM-1721	172.1	22	Skin melanom	MALIG MELANOMA EYELID	26a	Oncology - Other Malignant Tumors - Solid
ICD9CM-1722	172.2	22	Skin melanom	MALIG MELANOMA EAR	26a	Oncology - Other Malignant Tumors - Solid
ICD9CM-1723	172.3	22	Skin melanom	MAL MELANOM FACE NEC/NOS	26a	Oncology - Other Malignant Tumors - Solid
ICD9CM-1724	172.4	22	Skin melanom	MAL MELANOMA SCALP/NECK	26a	Oncology - Other Malignant Tumors - Solid
ICD9CM-1725	172.5	22	Skin melanom	MALIG MELANOMA TRUNK	26a	Oncology - Other Malignant Tumors - Solid
ICD9CM-1726	172.6	22	Skin melanom	MALIG MELANOMA ARM	26a	Oncology - Other Malignant Tumors - Solid
ICD9CM-1727	172.7	22	Skin melanom	MALIG MELANOMA LEG	26a	Oncology - Other Malignant Tumors - Solid
ICD9CM-1728	172.8	22	Skin melanom	MALIG MELANOMA SKIN NEC	26a	Oncology - Other Malignant Tumors - Solid
ICD9CM-1729	172.9	22	Skin melanom	MALIG MELANOMA SKIN NOS	26a	Oncology - Other Malignant Tumors - Solid
ICD9CM-V1082	V10.82	22	Skin melanom	HX-MALIG SKIN MELANOMA	26a	Oncology - Other Malignant Tumors - Solid
ICD9CM-1730	173.0	23	Non-epith ca	MALIG NEO SKIN LIP (end 2011)	26a	Oncology - Other Malignant Tumors - Solid
ICD9CM-17300	173.00	23	Non-epith ca	Malig neopl skin lip NOS (Begin 2011)	26a	Oncology - Other Malignant Tumors - Solid
ICD9CM-17301	173.01	23	Non-epith ca	Basal cell ca skin lip (Begin 2011)	26a	Oncology - Other Malignant Tumors - Solid
ICD9CM-17302	173.02	23	Non-epith ca	Squamous cell ca skn lip (Begin 2011)	26a	Oncology - Other Malignant Tumors - Solid
ICD9CM-17309	173.09	23	Non-epith ca	Malig neo skin lip NEC (Begin 2011)	26a	Oncology - Other Malignant Tumors - Solid
ICD9CM-1731	173.1	23	Non-epith ca	MALIG NEO SKIN EYELID (end 2011)	26a	Oncology - Other Malignant Tumors - Solid
ICD9CM-17310	173.10	23	Non-epith ca	Mal neo eyelid/canth NOS (Begin 2011)	26a	Oncology - Other Malignant Tumors - Solid
ICD9CM-17311	173.11	23	Non-epith ca	Basal cell ca lid/canth (Begin 2011)	26a	Oncology - Other Malignant Tumors - Solid
ICD9CM-17312	173.12	23	Non-epith ca	Squam cell ca lid/canth (Begin 2011)	26a	Oncology - Other Malignant Tumors - Solid
ICD9CM-17319	173.19	23	Non-epith ca	Mal neo eyelid/canth NEC (Begin 2011)	26a	Oncology - Other Malignant Tumors - Solid
ICD9CM-1732	173.2	23	Non-epith ca	MALIG NEO SKIN EAR (end 2011)	26a	Oncology - Other Malignant Tumors - Solid
ICD9CM-17320	173.20	23	Non-epith ca	Malig neo skin ear NOS (Begin 2011)	26a	Oncology - Other Malignant Tumors - Solid
ICD9CM-17321	173.21	23	Non-epith ca	Basal cell ca skin ear (Begin 2011)	26a	Oncology - Other Malignant Tumors - Solid
ICD9CM-17322	173.22	23	Non-epith ca	Squam cell ca skin ear (Begin 2011)	26a	Oncology - Other Malignant Tumors - Solid
ICD9CM-17329	173.29	23	Non-epith ca	Neo skin ear/ex canl NEC (Begin 2011)	26a	Oncology - Other Malignant Tumors - Solid
ICD9CM-1733	173.3	23	Non-epith ca	MAL NEO SKIN FACE NEC (end 2011)	26a	Oncology - Other Malignant Tumors - Solid
ICD9CM-17330	173.30	23	Non-epith ca	Mal neo skn face NEC/NOS (Begin 2011)	26a	Oncology - Other Malignant Tumors - Solid
ICD9CM-17331	173.31	23	Non-epith ca	Bsl cel skn face NEC/NOS (Begin 2011)	26a	Oncology - Other Malignant Tumors - Solid
ICD9CM-17332	173.32	23	Non-epith ca	Sqm cel skn face NEC/NOS (Begin 2011)	26a	Oncology - Other Malignant Tumors - Solid
ICD9CM-17339	173.39	23	Non-epith ca	Mal neo skn face NEC/NOS (Begin 2011)	26a	Oncology - Other Malignant Tumors - Solid
ICD9CM-1734	173.4	23	Non-epith ca	MAL NEO SCALP/SKIN NECK (end 2011)	26a	Oncology - Other Malignant Tumors - Solid
ICD9CM-17340	173.40	23	Non-epith ca	Mal neo sclp/skn nck NOS (Begin 2011)	26a	Oncology - Other Malignant Tumors - Solid
ICD9CM-17341	173.41	23	Non-epith ca	Bsl cell ca scalp/skn nk (Begin 2011)	26a	Oncology - Other Malignant Tumors - Solid
ICD9CM-17342	173.42	23	Non-epith ca	Sqam cell ca sclp/skn nk (Begin 2011)	26a	Oncology - Other Malignant Tumors - Solid
ICD9CM-17349	173.49	23	Non-epith ca	Mal neo sclp/skn nck NEC (Begin 2011)	26a	Oncology - Other Malignant Tumors - Solid
ICD9CM-1735	173.5	23	Non-epith ca	MALIG NEO SKIN TRUNK (end 2011)	26a	Oncology - Other Malignant Tumors - Solid
ICD9CM-17350	173.50	23	Non-epith ca	Malig neo skin trunk NOS (Begin 2011)	26a	Oncology - Other Malignant Tumors - Solid
ICD9CM-17351	173.51	23	Non-epith ca	Basal cell ca skin trunk (Begin 2011)	26a	Oncology - Other Malignant Tumors - Solid
ICD9CM-17352	173.52	23	Non-epith ca	Squam cell ca skin trunk (Begin 2011)	26a	Oncology - Other Malignant Tumors - Solid
ICD9CM-17359	173.59	23	Non-epith ca	Malig neo skin trunk NEC (Begin 2011)	26a	Oncology - Other Malignant Tumors - Solid
ICD9CM-1736	173.6	23	Non-epith ca	MALIG NEO SKIN ARM (end 2011)	26a	Oncology - Other Malignant Tumors - Solid
ICD9CM-17360	173.60	23	Non-epith ca	Mal neo skin up limb NOS (Begin 2011)	26a	Oncology - Other Malignant Tumors - Solid
ICD9CM-17361	173.61	23	Non-epith ca	Basal cell ca skn up lmb (Begin 2011)	26a	Oncology - Other Malignant Tumors - Solid
ICD9CM-17362	173.62	23	Non-epith ca	Squam cell ca skn up lmb (Begin 2011)	26a	Oncology - Other Malignant Tumors - Solid
ICD9CM-17369	173.69	23	Non-epith ca	Malig neo skn up lmb NEC (Begin 2011)	26a	Oncology - Other Malignant Tumors - Solid
ICD9CM-1737	173.7	23	Non-epith ca	MALIG NEO SKIN LEG (end 2011)	26a	Oncology - Other Malignant Tumors - Solid
ICD9CM-17370	173.70	23	Non-epith ca	Mal neo skn low limb NOS (Begin 2011)	26a	Oncology - Other Malignant Tumors - Solid
ICD9CM-17371	173.71	23	Non-epith ca	Basl cell ca skn low lmb (Begin 2011)	26a	Oncology - Other Malignant Tumors - Solid
ICD9CM-17372	173.72	23	Non-epith ca	Sqam cell ca skn low lmb (Begin 2011)	26a	Oncology - Other Malignant Tumors - Solid
ICD9CM-17379	173.79	23	Non-epith ca	Mal neo skin low lmb NEC (Begin 2011)	26a	Oncology - Other Malignant Tumors - Solid
ICD9CM-1738	173.8	23	Non-epith ca	MALIG NEO SKIN NEC (end 2011)	26a	Oncology - Other Malignant Tumors - Solid
ICD9CM-17380	173.80	23	Non-epith ca	Mal neo skn site NEC/NOS (Begin 2011)	26a	Oncology - Other Malignant Tumors - Solid
ICD9CM-17381	173.81	23	Non-epith ca	Bsl cell ca skn site NEC (Begin 2011)	26a	Oncology - Other Malignant Tumors - Solid
ICD9CM-17382	173.82	23	Non-epith ca	Sqm cell ca skn site NEC (Begin 2011)	26a	Oncology - Other Malignant Tumors - Solid
ICD9CM-17389	173.89	23	Non-epith ca	Oth mal neo skn site NEC (Begin 2011)	26a	Oncology - Other Malignant Tumors - Solid
ICD9CM-1739	173.9	23	Non-epith ca	MALIG NEO SKIN NOS (end 2011)	26a	Oncology - Other Malignant Tumors - Solid
ICD9CM-17390	173.90	23	Non-epith ca	Malig neo skin site NOS (Begin 2011)	26a	Oncology - Other Malignant Tumors - Solid
ICD9CM-17391	173.91	23	Non-epith ca	Basal cell ca skin NOS (Begin 2011)	26a	Oncology - Other Malignant Tumors - Solid
ICD9CM-17392	173.92	23	Non-epith ca	Squam cell ca skin NOS (Begin 2011)	26a	Oncology - Other Malignant Tumors - Solid
ICD9CM-17399	173.99	23	Non-epith ca	Oth mal neo skn site NOS (Begin 2011)	26a	Oncology - Other Malignant Tumors - Solid
ICD9CM-20931	209.31	23	Non-epith ca	Merkel cell ca-face (Begin 2009)	26a	Oncology - Other Malignant Tumors - Solid
ICD9CM-20932	209.32	23	Non-epith ca	Merkel cell ca-sclp/neck (Begin 2009)	26a	Oncology - Other Malignant Tumors - Solid
ICD9CM-20933	209.33	23	Non-epith ca	Merkel cell ca-up limb (Begin 2009)	26a	Oncology - Other Malignant Tumors - Solid
ICD9CM-20934	209.34	23	Non-epith ca	Merkel cell ca-low limb (Begin 2009)	26a	Oncology - Other Malignant Tumors - Solid
ICD9CM-20935	209.35	23	Non-epith ca	Merkel cell ca-trunk (Begin 2009)	26a	Oncology - Other Malignant Tumors - Solid
ICD9CM-20936	209.36	23	Non-epith ca	Merkel cell ca-oth sites (Begin 2009)	26a	Oncology - Other Malignant Tumors - Solid
ICD9CM-2320	232.0	23	Non-epith ca	CA IN SITU SKIN LIP	26a	Oncology - Other Malignant Tumors - Solid
ICD9CM-2321	232.1	23	Non-epith ca	CA IN SITU EYELID	26a	Oncology - Other Malignant Tumors - Solid
ICD9CM-2322	232.2	23	Non-epith ca	CA IN SITU SKIN EAR	26a	Oncology - Other Malignant Tumors - Solid
ICD9CM-2323	232.3	23	Non-epith ca	CA IN SITU SKIN FACE NEC	26a	Oncology - Other Malignant Tumors - Solid
ICD9CM-2324	232.4	23	Non-epith ca	CA IN SITU SCALP	26a	Oncology - Other Malignant Tumors - Solid
ICD9CM-2325	232.5	23	Non-epith ca	CA IN SITU SKIN TRUNK	26a	Oncology - Other Malignant Tumors - Solid
ICD9CM-2326	232.6	23	Non-epith ca	CA IN SITU SKIN ARM	26a	Oncology - Other Malignant Tumors - Solid
ICD9CM-2327	232.7	23	Non-epith ca	CA IN SITU SKIN LEG	26a	Oncology - Other Malignant Tumors - Solid
ICD9CM-2328	232.8	23	Non-epith ca	CA IN SITU SKIN NEC	26a	Oncology - Other Malignant Tumors - Solid
ICD9CM-2329	232.9	23	Non-epith ca	CA IN SITU SKIN NOS	26a	Oncology - Other Malignant Tumors - Solid
ICD9CM-V1083	V10.83	23	Non-epith ca	HX-SKIN MALIGNANCY NEC	26a	Oncology - Other Malignant Tumors - Solid
ICD9CM-1740	174.0	24	Breast cancr	MALIG NEO NIPPLE	26a	Oncology - Other Malignant Tumors - Solid
ICD9CM-1741	174.1	24	Breast cancr	MAL NEO BREAST-CENTRAL	26a	Oncology - Other Malignant Tumors - Solid
ICD9CM-1742	174.2	24	Breast cancr	MAL NEO BREAST UP-INNER	26a	Oncology - Other Malignant Tumors - Solid
ICD9CM-1743	174.3	24	Breast cancr	MAL NEO BREAST LOW-INNER	26a	Oncology - Other Malignant Tumors - Solid
ICD9CM-1744	174.4	24	Breast cancr	MAL NEO BREAST UP-OUTER	26a	Oncology - Other Malignant Tumors - Solid
ICD9CM-1745	174.5	24	Breast cancr	MAL NEO BREAST LOW-OUTER	26a	Oncology - Other Malignant Tumors - Solid
ICD9CM-1746	174.6	24	Breast cancr	MAL NEO BREAST-AXILLARY	26a	Oncology - Other Malignant Tumors - Solid
ICD9CM-1748	174.8	24	Breast cancr	MALIGN NEOPL BREAST NEC	26a	Oncology - Other Malignant Tumors - Solid
ICD9CM-1749	174.9	24	Breast cancr	MALIGN NEOPL BREAST NOS	26a	Oncology - Other Malignant Tumors - Solid
ICD9CM-1750	175.0	24	Breast cancr	MAL NEO MALE NIPPLE	26a	Oncology - Other Malignant Tumors - Solid
ICD9CM-1759	175.9	24	Breast cancr	MAL NEO MALE BREAST NEC	26a	Oncology - Other Malignant Tumors - Solid
ICD9CM-2330	233.0	24	Breast cancr	CA IN SITU BREAST	26a	Oncology - Other Malignant Tumors - Solid
ICD9CM-V103	V10.3	24	Breast cancr	HX OF BREAST MALIGNANCY	26a	Oncology - Other Malignant Tumors - Solid
ICD9CM-179	179	25	Uterus cancr	MALIG NEOPL UTERUS NOS	26a	Oncology - Other Malignant Tumors - Solid
ICD9CM-1820	182.0	25	Uterus cancr	MALIG NEO CORPUS UTERI	26a	Oncology - Other Malignant Tumors - Solid
ICD9CM-1821	182.1	25	Uterus cancr	MAL NEO UTERINE ISTHMUS	26a	Oncology - Other Malignant Tumors - Solid
ICD9CM-1828	182.8	25	Uterus cancr	MAL NEO BODY UTERUS NEC	26a	Oncology - Other Malignant Tumors - Solid
ICD9CM-2332	233.2	25	Uterus cancr	CA IN SITU UTERUS NEC	26a	Oncology - Other Malignant Tumors - Solid
ICD9CM-V1042	V10.42	25	Uterus cancr	HX-UTERUS MALIGNANCY NEC	26a	Oncology - Other Malignant Tumors - Solid
ICD9CM-1800	180.0	26	Cervix cancr	MALIG NEO ENDOCERVIX	26a	Oncology - Other Malignant Tumors - Solid
ICD9CM-1801	180.1	26	Cervix cancr	MALIG NEO EXOCERVIX	26a	Oncology - Other Malignant Tumors - Solid
ICD9CM-1808	180.8	26	Cervix cancr	MALIG NEO CERVIX NEC	26a	Oncology - Other Malignant Tumors - Solid
ICD9CM-1809	180.9	26	Cervix cancr	MAL NEO CERVIX UTERI NOS	26a	Oncology - Other Malignant Tumors - Solid
ICD9CM-2331	233.1	26	Cervix cancr	CA IN SITU CERVIX UTERI	26a	Oncology - Other Malignant Tumors - Solid
ICD9CM-7950	795.0	26	Cervix cancr	ABN PAP SMEAR-CERVIX (End 2002)		#N/A
ICD9CM-79501	795.01	26	Cervix cancr	ATYPIC SQUAMOUS CELL CHG ASCUS/BENIGN (Begin 2002)		#N/A
ICD9CM-79502	795.02	26	Cervix cancr	ATYPIC SQUAMOUS CELL CHG ASCUS/DYSPLAS (Begin 2002)		#N/A
ICD9CM-79503	795.03	26	Cervix cancr	PAP SMEAR CERVIX W LGSIL (Begin 2004)		#N/A
ICD9CM-79504	795.04	26	Cervix cancr	PAP SMEAR CERVIX W HGSIL (Begin 2004)		#N/A
ICD9CM-79506	795.06	26	Cervix cancr	PAP SMR CYTOL EVID MALIG (Begin 2006)		#N/A
ICD9CM-V1041	V10.41	26	Cervix cancr	HX-CERVICAL MALIGNANCY	26a	Oncology - Other Malignant Tumors - Solid
ICD9CM-1830	183.0	27	Ovary cancer	MALIGN NEOPL OVARY	26a	Oncology - Other Malignant Tumors - Solid
ICD9CM-V1043	V10.43	27	Ovary cancer	HX OF OVARIAN MALIGNANCY	26a	Oncology - Other Malignant Tumors - Solid
ICD9CM-181	181	28	Fem genit ca	MALIGNANT NEOPL PLACENTA	26a	Oncology - Other Malignant Tumors - Solid
ICD9CM-1832	183.2	28	Fem genit ca	MAL NEO FALLOPIAN TUBE	26a	Oncology - Other Malignant Tumors - Solid
ICD9CM-1833	183.3	28	Fem genit ca	MAL NEO BROAD LIGAMENT	26a	Oncology - Other Malignant Tumors - Solid
ICD9CM-1834	183.4	28	Fem genit ca	MALIG NEO PARAMETRIUM	26a	Oncology - Other Malignant Tumors - Solid
ICD9CM-1835	183.5	28	Fem genit ca	MAL NEO ROUND LIGAMENT	26a	Oncology - Other Malignant Tumors - Solid
ICD9CM-1838	183.8	28	Fem genit ca	MAL NEO ADNEXA NEC	26a	Oncology - Other Malignant Tumors - Solid
ICD9CM-1839	183.9	28	Fem genit ca	MAL NEO ADNEXA NOS	26a	Oncology - Other Malignant Tumors - Solid
ICD9CM-1840	184.0	28	Fem genit ca	MALIGN NEOPL VAGINA	26a	Oncology - Other Malignant Tumors - Solid
ICD9CM-1841	184.1	28	Fem genit ca	MAL NEO LABIA MAJORA	26a	Oncology - Other Malignant Tumors - Solid
ICD9CM-1842	184.2	28	Fem genit ca	MAL NEO LABIA MINORA	26a	Oncology - Other Malignant Tumors - Solid
ICD9CM-1843	184.3	28	Fem genit ca	MALIGN NEOPL CLITORIS	26a	Oncology - Other Malignant Tumors - Solid
ICD9CM-1844	184.4	28	Fem genit ca	MALIGN NEOPL VULVA NOS	26a	Oncology - Other Malignant Tumors - Solid
ICD9CM-1848	184.8	28	Fem genit ca	MAL NEO FEMALE GENIT NEC	26a	Oncology - Other Malignant Tumors - Solid
ICD9CM-1849	184.9	28	Fem genit ca	MAL NEO FEMALE GENIT NOS	26a	Oncology - Other Malignant Tumors - Solid
ICD9CM-2333	233.3	28	Fem genit ca	CA IN SITU FEM GEN NEC (end 2007)	26a	Oncology - Other Malignant Tumors - Solid
ICD9CM-23330	233.30	28	Fem genit ca	CA IN SITU FEM GEN NOS (Begin 2007)	26a	Oncology - Other Malignant Tumors - Solid
ICD9CM-23331	233.31	28	Fem genit ca	CARCINOMA IN SITU VAGINA (Begin 2007)	26a	Oncology - Other Malignant Tumors - Solid
ICD9CM-23332	233.32	28	Fem genit ca	CARCINOMA IN SITU VULVA (Begin 2007)	26a	Oncology - Other Malignant Tumors - Solid
ICD9CM-23339	233.39	28	Fem genit ca	CA IN SITU FEM GEN NEC (Begin 2007)	26a	Oncology - Other Malignant Tumors - Solid
ICD9CM-79516	795.16	28	Fem genit ca	PAP SMR VAG-CYTOL MALIG (Begin 2008)	26a	Oncology - Other Malignant Tumors - Solid
ICD9CM-V1040	V10.40	28	Fem genit ca	HX-FEMALE GENIT MALG NOS	26a	Oncology - Other Malignant Tumors - Solid
ICD9CM-V1044	V10.44	28	Fem genit ca	HX-FEMALE GENIT MALG NEC	26a	Oncology - Other Malignant Tumors - Solid
ICD9CM-185	185	29	Prostate can	MALIGN NEOPL PROSTATE	26a	Oncology - Other Malignant Tumors - Solid
ICD9CM-2334	233.4	29	Prostate can	CA IN SITU PROSTATE	26a	Oncology - Other Malignant Tumors - Solid
ICD9CM-V1046	V10.46	29	Prostate can	HX-PROSTATIC MALIGNANCY	26a	Oncology - Other Malignant Tumors - Solid
ICD9CM-1860	186.0	30	Testis cancr	MAL NEO UNDESCEND TESTIS	26a	Oncology - Other Malignant Tumors - Solid
ICD9CM-1869	186.9	30	Testis cancr	MALIG NEO TESTIS NEC	26a	Oncology - Other Malignant Tumors - Solid
ICD9CM-V1047	V10.47	30	Testis cancr	HX-TESTICULAR MALIGNANCY	26a	Oncology - Other Malignant Tumors - Solid
ICD9CM-1871	187.1	31	Mal genit ca	MALIGN NEOPL PREPUCE	26a	Oncology - Other Malignant Tumors - Solid
ICD9CM-1872	187.2	31	Mal genit ca	MALIG NEO GLANS PENIS	26a	Oncology - Other Malignant Tumors - Solid
ICD9CM-1873	187.3	31	Mal genit ca	MALIG NEO PENIS BODY	26a	Oncology - Other Malignant Tumors - Solid
ICD9CM-1874	187.4	31	Mal genit ca	MALIG NEO PENIS NOS	26a	Oncology - Other Malignant Tumors - Solid
ICD9CM-1875	187.5	31	Mal genit ca	MALIG NEO EPIDIDYMIS	26a	Oncology - Other Malignant Tumors - Solid
ICD9CM-1876	187.6	31	Mal genit ca	MAL NEO SPERMATIC CORD	26a	Oncology - Other Malignant Tumors - Solid
ICD9CM-1877	187.7	31	Mal genit ca	MALIGN NEOPL SCROTUM	26a	Oncology - Other Malignant Tumors - Solid
ICD9CM-1878	187.8	31	Mal genit ca	MAL NEO MALE GENITAL NEC	26a	Oncology - Other Malignant Tumors - Solid
ICD9CM-1879	187.9	31	Mal genit ca	MAL NEO MALE GENITAL NOS	26a	Oncology - Other Malignant Tumors - Solid
ICD9CM-2335	233.5	31	Mal genit ca	CA IN SITU PENIS	26a	Oncology - Other Malignant Tumors - Solid
ICD9CM-2336	233.6	31	Mal genit ca	CA IN SITU MALE GEN NEC	26a	Oncology - Other Malignant Tumors - Solid
ICD9CM-V1045	V10.45	31	Mal genit ca	HX-MALE GENIT MALIG NOS	26a	Oncology - Other Malignant Tumors - Solid
ICD9CM-V1048	V10.48	31	Mal genit ca	HX MALIG EPIDIDYMIS (Begin 1998)	26a	Oncology - Other Malignant Tumors - Solid
ICD9CM-V1049	V10.49	31	Mal genit ca	HX-MALE GENIT MALIG NEC	26a	Oncology - Other Malignant Tumors - Solid
ICD9CM-1880	188.0	32	Bladder cncr	MAL NEO BLADDER-TRIGONE	26a	Oncology - Other Malignant Tumors - Solid
ICD9CM-1881	188.1	32	Bladder cncr	MAL NEO BLADDER-DOME	26a	Oncology - Other Malignant Tumors - Solid
ICD9CM-1882	188.2	32	Bladder cncr	MAL NEO BLADDER-LATERAL	26a	Oncology - Other Malignant Tumors - Solid
ICD9CM-1883	188.3	32	Bladder cncr	MAL NEO BLADDER-ANTERIOR	26a	Oncology - Other Malignant Tumors - Solid
ICD9CM-1884	188.4	32	Bladder cncr	MAL NEO BLADDER-POST	26a	Oncology - Other Malignant Tumors - Solid
ICD9CM-1885	188.5	32	Bladder cncr	MAL NEO BLADDER NECK	26a	Oncology - Other Malignant Tumors - Solid
ICD9CM-1886	188.6	32	Bladder cncr	MAL NEO URETERIC ORIFICE	26a	Oncology - Other Malignant Tumors - Solid
ICD9CM-1887	188.7	32	Bladder cncr	MALIG NEO URACHUS	26a	Oncology - Other Malignant Tumors - Solid
ICD9CM-1888	188.8	32	Bladder cncr	MALIG NEO BLADDER NEC	26a	Oncology - Other Malignant Tumors - Solid
ICD9CM-1889	188.9	32	Bladder cncr	MALIG NEO BLADDER NOS	26a	Oncology - Other Malignant Tumors - Solid
ICD9CM-2337	233.7	32	Bladder cncr	CA IN SITU BLADDER	26a	Oncology - Other Malignant Tumors - Solid
ICD9CM-V1051	V10.51	32	Bladder cncr	HX OF BLADDER MALIGNANCY	26a	Oncology - Other Malignant Tumors - Solid
ICD9CM-1890	189.0	33	Kidny/rnl ca	MALIG NEOPL KIDNEY	26a	Oncology - Other Malignant Tumors - Solid
ICD9CM-1891	189.1	33	Kidny/rnl ca	MALIG NEO RENAL PELVIS	26a	Oncology - Other Malignant Tumors - Solid
ICD9CM-20924	209.24	33	Kidny/rnl ca	MALIG CARCINOID KIDNEY (Begin 2008)	26a	Oncology - Other Malignant Tumors - Solid
ICD9CM-V1052	V10.52	33	Kidny/rnl ca	HX OF KIDNEY MALIGNANCY	26a	Oncology - Other Malignant Tumors - Solid
ICD9CM-V1053	V10.53	33	Kidny/rnl ca	HX MALIGNANT NEOPLASM- RENAL PELVIS (Begin 2001)	26a	Oncology - Other Malignant Tumors - Solid
ICD9CM-1892	189.2	34	Uriny org ca	MALIGN NEOPL URETER	26a	Oncology - Other Malignant Tumors - Solid
ICD9CM-1893	189.3	34	Uriny org ca	MALIGN NEOPL URETHRA	26a	Oncology - Other Malignant Tumors - Solid
ICD9CM-1894	189.4	34	Uriny org ca	MAL NEO PARAURETHRAL	26a	Oncology - Other Malignant Tumors - Solid
ICD9CM-1898	189.8	34	Uriny org ca	MAL NEO URINARY NEC	26a	Oncology - Other Malignant Tumors - Solid
ICD9CM-1899	189.9	34	Uriny org ca	MAL NEO URINARY NOS	26a	Oncology - Other Malignant Tumors - Solid
ICD9CM-2339	233.9	34	Uriny org ca	CA IN SITU URINARY NEC	26a	Oncology - Other Malignant Tumors - Solid
ICD9CM-V1050	V10.50	34	Uriny org ca	HX-URINARY MALIGNAN NOS	26a	Oncology - Other Malignant Tumors - Solid
ICD9CM-V1059	V10.59	34	Uriny org ca	HX-URINARY MALIGNAN NEC	26a	Oncology - Other Malignant Tumors - Solid
ICD9CM-1910	191.0	35	Brain/ns can	MALIGN NEOPL CEREBRUM	26a	Oncology - Other Malignant Tumors - Solid
ICD9CM-1911	191.1	35	Brain/ns can	MALIG NEO FRONTAL LOBE	26a	Oncology - Other Malignant Tumors - Solid
ICD9CM-1912	191.2	35	Brain/ns can	MAL NEO TEMPORAL LOBE	26a	Oncology - Other Malignant Tumors - Solid
ICD9CM-1913	191.3	35	Brain/ns can	MAL NEO PARIETAL LOBE	26a	Oncology - Other Malignant Tumors - Solid
ICD9CM-1914	191.4	35	Brain/ns can	MAL NEO OCCIPITAL LOBE	26a	Oncology - Other Malignant Tumors - Solid
ICD9CM-1915	191.5	35	Brain/ns can	MAL NEO CEREB VENTRICLE	26a	Oncology - Other Malignant Tumors - Solid
ICD9CM-1916	191.6	35	Brain/ns can	MAL NEO CEREBELLUM NOS	26a	Oncology - Other Malignant Tumors - Solid
ICD9CM-1917	191.7	35	Brain/ns can	MAL NEO BRAIN STEM	26a	Oncology - Other Malignant Tumors - Solid
ICD9CM-1918	191.8	35	Brain/ns can	MALIG NEO BRAIN NEC	26a	Oncology - Other Malignant Tumors - Solid
ICD9CM-1919	191.9	35	Brain/ns can	MALIG NEO BRAIN NOS	26a	Oncology - Other Malignant Tumors - Solid
ICD9CM-1920	192.0	35	Brain/ns can	MAL NEO CRANIAL NERVES	26a	Oncology - Other Malignant Tumors - Solid
ICD9CM-1921	192.1	35	Brain/ns can	MAL NEO CEREBRAL MENING	26a	Oncology - Other Malignant Tumors - Solid
ICD9CM-1922	192.2	35	Brain/ns can	MAL NEO SPINAL CORD	26a	Oncology - Other Malignant Tumors - Solid
ICD9CM-1923	192.3	35	Brain/ns can	MAL NEO SPINAL MENINGES	26a	Oncology - Other Malignant Tumors - Solid
ICD9CM-1928	192.8	35	Brain/ns can	MAL NEO NERVOUS SYST NEC	26a	Oncology - Other Malignant Tumors - Solid
ICD9CM-1929	192.9	35	Brain/ns can	MAL NEO NERVOUS SYST NOS	26a	Oncology - Other Malignant Tumors - Solid
ICD9CM-V1085	V10.85	35	Brain/ns can	HX OF BRAIN MALIGNANCY	26a	Oncology - Other Malignant Tumors - Solid
ICD9CM-V1086	V10.86	35	Brain/ns can	HX-MALIGN NERVE SYST NEC	26a	Oncology - Other Malignant Tumors - Solid
ICD9CM-193	193	36	Thyroid cncr	MALIGN NEOPL THYROID	26a	Oncology - Other Malignant Tumors - Solid
ICD9CM-25802	258.02	36	Thyroid cncr	MULT ENDO NEOP TYPE IIA (Begin 2007)	26a	Oncology - Other Malignant Tumors - Solid
ICD9CM-25803	258.03	36	Thyroid cncr	MULT ENDO NEOP TYPE IIB (Begin 2007)	26a	Oncology - Other Malignant Tumors - Solid
ICD9CM-V1087	V10.87	36	Thyroid cncr	HX OF THYROID MALIGNANCY	26a	Oncology - Other Malignant Tumors - Solid
ICD9CM-20100	201.00	37	Hodgkin-s ds	HODGKINS PARAGRAN UNSPEC	26b	Oncology - Other Malignant Tumors - Hematologic
ICD9CM-20101	201.01	37	Hodgkin-s ds	HODGKINS PARAGRAN HEAD	26b	Oncology - Other Malignant Tumors - Hematologic
ICD9CM-20102	201.02	37	Hodgkin-s ds	HODGKINS PARAGRAN THORAX	26b	Oncology - Other Malignant Tumors - Hematologic
ICD9CM-20103	201.03	37	Hodgkin-s ds	HODGKINS PARAGRAN ABDOM	26b	Oncology - Other Malignant Tumors - Hematologic
ICD9CM-20104	201.04	37	Hodgkin-s ds	HODGKINS PARAGRAN AXILLA	26b	Oncology - Other Malignant Tumors - Hematologic
ICD9CM-20105	201.05	37	Hodgkin-s ds	HODGKINS PARAGRAN INGUIN	26b	Oncology - Other Malignant Tumors - Hematologic
ICD9CM-20106	201.06	37	Hodgkin-s ds	HODGKINS PARAGRAN PELVIC	26b	Oncology - Other Malignant Tumors - Hematologic
ICD9CM-20107	201.07	37	Hodgkin-s ds	HODGKINS PARAGRAN SPLEEN	26b	Oncology - Other Malignant Tumors - Hematologic
ICD9CM-20108	201.08	37	Hodgkin-s ds	HODGKINS PARAGRAN MULT	26b	Oncology - Other Malignant Tumors - Hematologic
ICD9CM-20110	201.10	37	Hodgkin-s ds	HODGKINS GRANULOM UNSPEC	26b	Oncology - Other Malignant Tumors - Hematologic
ICD9CM-20111	201.11	37	Hodgkin-s ds	HODGKINS GRANULOM HEAD	26b	Oncology - Other Malignant Tumors - Hematologic
ICD9CM-20112	201.12	37	Hodgkin-s ds	HODGKINS GRANULOM THORAX	26b	Oncology - Other Malignant Tumors - Hematologic
ICD9CM-20113	201.13	37	Hodgkin-s ds	HODGKINS GRANULOM ABDOM	26b	Oncology - Other Malignant Tumors - Hematologic
ICD9CM-20114	201.14	37	Hodgkin-s ds	HODGKINS GRANULOM AXILLA	26b	Oncology - Other Malignant Tumors - Hematologic
ICD9CM-20115	201.15	37	Hodgkin-s ds	HODGKINS GRANULOM INGUIN	26b	Oncology - Other Malignant Tumors - Hematologic
ICD9CM-20116	201.16	37	Hodgkin-s ds	HODGKINS GRANULOM PELVIC	26b	Oncology - Other Malignant Tumors - Hematologic
ICD9CM-20117	201.17	37	Hodgkin-s ds	HODGKINS GRANULOM SPLEEN	26b	Oncology - Other Malignant Tumors - Hematologic
ICD9CM-20118	201.18	37	Hodgkin-s ds	HODGKINS GRANULOM MULT	26b	Oncology - Other Malignant Tumors - Hematologic
ICD9CM-20120	201.20	37	Hodgkin-s ds	HODGKINS SARCOMA UNSPEC	26b	Oncology - Other Malignant Tumors - Hematologic
ICD9CM-20121	201.21	37	Hodgkin-s ds	HODGKINS SARCOMA HEAD	26b	Oncology - Other Malignant Tumors - Hematologic
ICD9CM-20122	201.22	37	Hodgkin-s ds	HODGKINS SARCOMA THORAX	26b	Oncology - Other Malignant Tumors - Hematologic
ICD9CM-20123	201.23	37	Hodgkin-s ds	HODGKINS SARCOMA ABDOM	26b	Oncology - Other Malignant Tumors - Hematologic
ICD9CM-20124	201.24	37	Hodgkin-s ds	HODGKINS SARCOMA AXILLA	26b	Oncology - Other Malignant Tumors - Hematologic
ICD9CM-20125	201.25	37	Hodgkin-s ds	HODGKINS SARCOMA INGUIN	26b	Oncology - Other Malignant Tumors - Hematologic
ICD9CM-20126	201.26	37	Hodgkin-s ds	HODGKINS SARCOMA PELVIC	26b	Oncology - Other Malignant Tumors - Hematologic
ICD9CM-20127	201.27	37	Hodgkin-s ds	HODGKINS SARCOMA SPLEEN	26b	Oncology - Other Malignant Tumors - Hematologic
ICD9CM-20128	201.28	37	Hodgkin-s ds	HODGKINS SARCOMA MULT	26b	Oncology - Other Malignant Tumors - Hematologic
ICD9CM-20140	201.40	37	Hodgkin-s ds	HODG LYMPH-HISTIO UNSPEC	26b	Oncology - Other Malignant Tumors - Hematologic
ICD9CM-20141	201.41	37	Hodgkin-s ds	HODG LYMPH-HISTIO HEAD	26b	Oncology - Other Malignant Tumors - Hematologic
ICD9CM-20142	201.42	37	Hodgkin-s ds	HODG LYMPH-HISTIO THORAX	26b	Oncology - Other Malignant Tumors - Hematologic
ICD9CM-20143	201.43	37	Hodgkin-s ds	HODG LYMPH-HISTIO ABDOM	26b	Oncology - Other Malignant Tumors - Hematologic
ICD9CM-20144	201.44	37	Hodgkin-s ds	HODG LYMPH-HISTIO AXILLA	26b	Oncology - Other Malignant Tumors - Hematologic
ICD9CM-20145	201.45	37	Hodgkin-s ds	HODG LYMPH-HISTIO INGUIN	26b	Oncology - Other Malignant Tumors - Hematologic
ICD9CM-20146	201.46	37	Hodgkin-s ds	HODG LYMPH-HISTIO PELVIC	26b	Oncology - Other Malignant Tumors - Hematologic
ICD9CM-20147	201.47	37	Hodgkin-s ds	HODG LYMPH-HISTIO SPLEEN	26b	Oncology - Other Malignant Tumors - Hematologic
ICD9CM-20148	201.48	37	Hodgkin-s ds	HODG LYMPH-HISTIO MULT	26b	Oncology - Other Malignant Tumors - Hematologic
ICD9CM-20150	201.50	37	Hodgkin-s ds	HODG NODUL SCLERO UNSPEC	26b	Oncology - Other Malignant Tumors - Hematologic
ICD9CM-20151	201.51	37	Hodgkin-s ds	HODG NODUL SCLERO HEAD	26b	Oncology - Other Malignant Tumors - Hematologic
ICD9CM-20152	201.52	37	Hodgkin-s ds	HODG NODUL SCLERO THORAX	26b	Oncology - Other Malignant Tumors - Hematologic
ICD9CM-20153	201.53	37	Hodgkin-s ds	HODG NODUL SCLERO ABDOM	26b	Oncology - Other Malignant Tumors - Hematologic
ICD9CM-20154	201.54	37	Hodgkin-s ds	HODG NODUL SCLERO AXILLA	26b	Oncology - Other Malignant Tumors - Hematologic
ICD9CM-20155	201.55	37	Hodgkin-s ds	HODG NODUL SCLERO INGUIN	26b	Oncology - Other Malignant Tumors - Hematologic
ICD9CM-20156	201.56	37	Hodgkin-s ds	HODG NODUL SCLERO PELVIC	26b	Oncology - Other Malignant Tumors - Hematologic
ICD9CM-20157	201.57	37	Hodgkin-s ds	HODG NODUL SCLERO SPLEEN	26b	Oncology - Other Malignant Tumors - Hematologic
ICD9CM-20158	201.58	37	Hodgkin-s ds	HODG NODUL SCLERO MULT	26b	Oncology - Other Malignant Tumors - Hematologic
ICD9CM-20160	201.60	37	Hodgkin-s ds	HODGKINS MIX CELL UNSPEC	26b	Oncology - Other Malignant Tumors - Hematologic
ICD9CM-20161	201.61	37	Hodgkin-s ds	HODGKINS MIX CELL HEAD	26b	Oncology - Other Malignant Tumors - Hematologic
ICD9CM-20162	201.62	37	Hodgkin-s ds	HODGKINS MIX CELL THORAX	26b	Oncology - Other Malignant Tumors - Hematologic
ICD9CM-20163	201.63	37	Hodgkin-s ds	HODGKINS MIX CELL ABDOM	26b	Oncology - Other Malignant Tumors - Hematologic
ICD9CM-20164	201.64	37	Hodgkin-s ds	HODGKINS MIX CELL AXILLA	26b	Oncology - Other Malignant Tumors - Hematologic
ICD9CM-20165	201.65	37	Hodgkin-s ds	HODGKINS MIX CELL INGUIN	26b	Oncology - Other Malignant Tumors - Hematologic
ICD9CM-20166	201.66	37	Hodgkin-s ds	HODGKINS MIX CELL PELVIC	26b	Oncology - Other Malignant Tumors - Hematologic
ICD9CM-20167	201.67	37	Hodgkin-s ds	HODGKINS MIX CELL SPLEEN	26b	Oncology - Other Malignant Tumors - Hematologic
ICD9CM-20168	201.68	37	Hodgkin-s ds	HODGKINS MIX CELL MULT	26b	Oncology - Other Malignant Tumors - Hematologic
ICD9CM-20170	201.70	37	Hodgkin-s ds	HODG LYMPH DEPLET UNSPEC	26b	Oncology - Other Malignant Tumors - Hematologic
ICD9CM-20171	201.71	37	Hodgkin-s ds	HODG LYMPH DEPLET HEAD	26b	Oncology - Other Malignant Tumors - Hematologic
ICD9CM-20172	201.72	37	Hodgkin-s ds	HODG LYMPH DEPLET THORAX	26b	Oncology - Other Malignant Tumors - Hematologic
ICD9CM-20173	201.73	37	Hodgkin-s ds	HODG LYMPH DEPLET ABDOM	26b	Oncology - Other Malignant Tumors - Hematologic
ICD9CM-20174	201.74	37	Hodgkin-s ds	HODG LYMPH DEPLET AXILLA	26b	Oncology - Other Malignant Tumors - Hematologic
ICD9CM-20175	201.75	37	Hodgkin-s ds	HODG LYMPH DEPLET INGUIN	26b	Oncology - Other Malignant Tumors - Hematologic
ICD9CM-20176	201.76	37	Hodgkin-s ds	HODG LYMPH DEPLET PELVIC	26b	Oncology - Other Malignant Tumors - Hematologic
ICD9CM-20177	201.77	37	Hodgkin-s ds	HODG LYMPH DEPLET SPLEEN	26b	Oncology - Other Malignant Tumors - Hematologic
ICD9CM-20178	201.78	37	Hodgkin-s ds	HODG LYMPH DEPLET MULT	26b	Oncology - Other Malignant Tumors - Hematologic
ICD9CM-20190	201.90	37	Hodgkin-s ds	HODGKINS DIS NOS UNSPEC	26b	Oncology - Other Malignant Tumors - Hematologic
ICD9CM-20191	201.91	37	Hodgkin-s ds	HODGKINS DIS NOS HEAD	26b	Oncology - Other Malignant Tumors - Hematologic
ICD9CM-20192	201.92	37	Hodgkin-s ds	HODGKINS DIS NOS THORAX	26b	Oncology - Other Malignant Tumors - Hematologic
ICD9CM-20193	201.93	37	Hodgkin-s ds	HODGKINS DIS NOS ABDOM	26b	Oncology - Other Malignant Tumors - Hematologic
ICD9CM-20194	201.94	37	Hodgkin-s ds	HODGKINS DIS NOS AXILLA	26b	Oncology - Other Malignant Tumors - Hematologic
ICD9CM-20195	201.95	37	Hodgkin-s ds	HODGKINS DIS NOS INGUIN	26b	Oncology - Other Malignant Tumors - Hematologic
ICD9CM-20196	201.96	37	Hodgkin-s ds	HODGKINS DIS NOS PELVIC	26b	Oncology - Other Malignant Tumors - Hematologic
ICD9CM-20197	201.97	37	Hodgkin-s ds	HODGKINS DIS NOS SPLEEN	26b	Oncology - Other Malignant Tumors - Hematologic
ICD9CM-20198	201.98	37	Hodgkin-s ds	HODGKINS DIS NOS MULT	26b	Oncology - Other Malignant Tumors - Hematologic
ICD9CM-V1072	V10.72	37	Hodgkin-s ds	HX-HODGKIN-s DISEASE	26b	Oncology - Other Malignant Tumors - Hematologic
ICD9CM-20000	200.00	38	Non-Hodg lym	RETICULOSARCOMA UNSPEC	26b	Oncology - Other Malignant Tumors - Hematologic
ICD9CM-20001	200.01	38	Non-Hodg lym	RETICULOSARCOMA HEAD	26b	Oncology - Other Malignant Tumors - Hematologic
ICD9CM-20002	200.02	38	Non-Hodg lym	RETICULOSARCOMA THORAX	26b	Oncology - Other Malignant Tumors - Hematologic
ICD9CM-20003	200.03	38	Non-Hodg lym	RETICULOSARCOMA ABDOM	26b	Oncology - Other Malignant Tumors - Hematologic
ICD9CM-20004	200.04	38	Non-Hodg lym	RETICULOSARCOMA AXILLA	26b	Oncology - Other Malignant Tumors - Hematologic
ICD9CM-20005	200.05	38	Non-Hodg lym	RETICULOSARCOMA INGUIN	26b	Oncology - Other Malignant Tumors - Hematologic
ICD9CM-20006	200.06	38	Non-Hodg lym	RETICULOSARCOMA PELVIC	26b	Oncology - Other Malignant Tumors - Hematologic
ICD9CM-20007	200.07	38	Non-Hodg lym	RETICULOSARCOMA SPLEEN	26b	Oncology - Other Malignant Tumors - Hematologic
ICD9CM-20008	200.08	38	Non-Hodg lym	RETICULOSARCOMA MULT	26b	Oncology - Other Malignant Tumors - Hematologic
ICD9CM-20010	200.10	38	Non-Hodg lym	LYMPHOSARCOMA UNSPEC	26b	Oncology - Other Malignant Tumors - Hematologic
ICD9CM-20011	200.11	38	Non-Hodg lym	LYMPHOSARCOMA HEAD	26b	Oncology - Other Malignant Tumors - Hematologic
ICD9CM-20012	200.12	38	Non-Hodg lym	LYMPHOSARCOMA THORAX	26b	Oncology - Other Malignant Tumors - Hematologic
ICD9CM-20013	200.13	38	Non-Hodg lym	LYMPHOSARCOMA ABDOM	26b	Oncology - Other Malignant Tumors - Hematologic
ICD9CM-20014	200.14	38	Non-Hodg lym	LYMPHOSARCOMA AXILLA	26b	Oncology - Other Malignant Tumors - Hematologic
ICD9CM-20015	200.15	38	Non-Hodg lym	LYMPHOSARCOMA INGUIN	26b	Oncology - Other Malignant Tumors - Hematologic
ICD9CM-20016	200.16	38	Non-Hodg lym	LYMPHOSARCOMA PELVIC	26b	Oncology - Other Malignant Tumors - Hematologic
ICD9CM-20017	200.17	38	Non-Hodg lym	LYMPHOSARCOMA SPLEEN	26b	Oncology - Other Malignant Tumors - Hematologic
ICD9CM-20018	200.18	38	Non-Hodg lym	LYMPHOSARCOMA MULT	26b	Oncology - Other Malignant Tumors - Hematologic
ICD9CM-20020	200.20	38	Non-Hodg lym	BURKITT-s TUMOR UNSPEC	26b	Oncology - Other Malignant Tumors - Hematologic
ICD9CM-20021	200.21	38	Non-Hodg lym	BURKITT-s TUMOR HEAD	26b	Oncology - Other Malignant Tumors - Hematologic
ICD9CM-20022	200.22	38	Non-Hodg lym	BURKITT-s TUMOR THORAX	26b	Oncology - Other Malignant Tumors - Hematologic
ICD9CM-20023	200.23	38	Non-Hodg lym	BURKITT-s TUMOR ABDOM	26b	Oncology - Other Malignant Tumors - Hematologic
ICD9CM-20024	200.24	38	Non-Hodg lym	BURKITT-s TUMOR AXILLA	26b	Oncology - Other Malignant Tumors - Hematologic
ICD9CM-20025	200.25	38	Non-Hodg lym	BURKITT-s TUMOR INGUIN	26b	Oncology - Other Malignant Tumors - Hematologic
ICD9CM-20026	200.26	38	Non-Hodg lym	BURKITT-s TUMOR PELVIC	26b	Oncology - Other Malignant Tumors - Hematologic
ICD9CM-20027	200.27	38	Non-Hodg lym	BURKITT-s TUMOR SPLEEN	26b	Oncology - Other Malignant Tumors - Hematologic
ICD9CM-20028	200.28	38	Non-Hodg lym	BURKITT-s TUMOR MULT	26b	Oncology - Other Malignant Tumors - Hematologic
ICD9CM-20030	200.30	38	Non-Hodg lym	MARGNL ZONE LYM XTRNDL (Begin 2007)	26b	Oncology - Other Malignant Tumors - Hematologic
ICD9CM-20031	200.31	38	Non-Hodg lym	MARGIN ZONE LYM HEAD (Begin 2007)	26b	Oncology - Other Malignant Tumors - Hematologic
ICD9CM-20032	200.32	38	Non-Hodg lym	MARGIN ZONE LYM THORAX (Begin 2007)	26b	Oncology - Other Malignant Tumors - Hematologic
ICD9CM-20033	200.33	38	Non-Hodg lym	MARGIN ZONE LYM ABDOM (Begin 2007)	26b	Oncology - Other Malignant Tumors - Hematologic
ICD9CM-20034	200.34	38	Non-Hodg lym	MARGIN ZONE LYM AXILLA (Begin 2007)	26b	Oncology - Other Malignant Tumors - Hematologic
ICD9CM-20035	200.35	38	Non-Hodg lym	MARGIN ZONE LYM INGUIN (Begin 2007)	26b	Oncology - Other Malignant Tumors - Hematologic
ICD9CM-20036	200.36	38	Non-Hodg lym	MARGIN ZONE LYM PELVIC (Begin 2007)	26b	Oncology - Other Malignant Tumors - Hematologic
ICD9CM-20037	200.37	38	Non-Hodg lym	MARGIN ZONE LYMPH SPLEEN (Begin 2007)	26b	Oncology - Other Malignant Tumors - Hematologic
ICD9CM-20038	200.38	38	Non-Hodg lym	MARGIN ZONE LYMPH MULTIP (Begin 2007)	26b	Oncology - Other Malignant Tumors - Hematologic
ICD9CM-20040	200.40	38	Non-Hodg lym	MANTLE CELL LYM XTRRNDL (Begin 2007)	26b	Oncology - Other Malignant Tumors - Hematologic
ICD9CM-20041	200.41	38	Non-Hodg lym	MANTLE CELL LYMPH HEAD (Begin 2007)	26b	Oncology - Other Malignant Tumors - Hematologic
ICD9CM-20042	200.42	38	Non-Hodg lym	MANTLE CELL LYMPH THORAX (Begin 2007)	26b	Oncology - Other Malignant Tumors - Hematologic
ICD9CM-20043	200.43	38	Non-Hodg lym	MANTLE CELL LYMPH ABDOM (Begin 2007)	26b	Oncology - Other Malignant Tumors - Hematologic
ICD9CM-20044	200.44	38	Non-Hodg lym	MANTLE CELL LYMPH AXILLA (Begin 2007)	26b	Oncology - Other Malignant Tumors - Hematologic
ICD9CM-20045	200.45	38	Non-Hodg lym	MANTLE CELL LYMPH INGUIN (Begin 2007)	26b	Oncology - Other Malignant Tumors - Hematologic
ICD9CM-20046	200.46	38	Non-Hodg lym	MANTLE CELL LYMPH PELVIC (Begin 2007)	26b	Oncology - Other Malignant Tumors - Hematologic
ICD9CM-20047	200.47	38	Non-Hodg lym	MANTLE CELL LYMPH SPLEEN (Begin 2007)	26b	Oncology - Other Malignant Tumors - Hematologic
ICD9CM-20048	200.48	38	Non-Hodg lym	MANTLE CELL LYMPH MULTIP (Begin 2007)	26b	Oncology - Other Malignant Tumors - Hematologic
ICD9CM-20050	200.50	38	Non-Hodg lym	PRIMARY CNS LYMPH XTRNDL (Begin 2007)	26b	Oncology - Other Malignant Tumors - Hematologic
ICD9CM-20051	200.51	38	Non-Hodg lym	PRIMARY CNS LYMPH HEAD (Begin 2007)	26b	Oncology - Other Malignant Tumors - Hematologic
ICD9CM-20052	200.52	38	Non-Hodg lym	PRIMARY CNS LYMPH THORAX (Begin 2007)	26b	Oncology - Other Malignant Tumors - Hematologic
ICD9CM-20053	200.53	38	Non-Hodg lym	PRIMARY CNS LYMPH ABDOM (Begin 2007)	26b	Oncology - Other Malignant Tumors - Hematologic
ICD9CM-20054	200.54	38	Non-Hodg lym	PRIMARY CNS LYMPH AXILLA (Begin 2007)	26b	Oncology - Other Malignant Tumors - Hematologic
ICD9CM-20055	200.55	38	Non-Hodg lym	PRIMARY CNS LYM INGUIN (Begin 2007)	26b	Oncology - Other Malignant Tumors - Hematologic
ICD9CM-20056	200.56	38	Non-Hodg lym	PRIMARY CNS LYMPH PELVIC (Begin 2007)	26b	Oncology - Other Malignant Tumors - Hematologic
ICD9CM-20057	200.57	38	Non-Hodg lym	PRIMARY CNS LYMPH SPLEEN (Begin 2007)	26b	Oncology - Other Malignant Tumors - Hematologic
ICD9CM-20058	200.58	38	Non-Hodg lym	PRIMARY CNS LYMPH MULTIP (Begin 2007)	26b	Oncology - Other Malignant Tumors - Hematologic
ICD9CM-20060	200.60	38	Non-Hodg lym	ANAPLASTIC LYMPH XTRNDL (Begin 2007)	26b	Oncology - Other Malignant Tumors - Hematologic
ICD9CM-20061	200.61	38	Non-Hodg lym	ANAPLASTIC LYMPH HEAD (Begin 2007)	26b	Oncology - Other Malignant Tumors - Hematologic
ICD9CM-20062	200.62	38	Non-Hodg lym	ANAPLASTIC LYMPH THORAX (Begin 2007)	26b	Oncology - Other Malignant Tumors - Hematologic
ICD9CM-20063	200.63	38	Non-Hodg lym	ANAPLASTIC LYMPH ABDOM (Begin 2007)	26b	Oncology - Other Malignant Tumors - Hematologic
ICD9CM-20064	200.64	38	Non-Hodg lym	ANAPLASTIC LYMPH AXILLA (Begin 2007)	26b	Oncology - Other Malignant Tumors - Hematologic
ICD9CM-20065	200.65	38	Non-Hodg lym	ANAPLASTIC LYMPH INGUIN (Begin 2007)	26b	Oncology - Other Malignant Tumors - Hematologic
ICD9CM-20066	200.66	38	Non-Hodg lym	ANAPLASTIC LYMPH PELVIC (Begin 2007)	26b	Oncology - Other Malignant Tumors - Hematologic
ICD9CM-20067	200.67	38	Non-Hodg lym	ANAPLASTIC LYMPH SPLEEN (Begin 2007)	26b	Oncology - Other Malignant Tumors - Hematologic
ICD9CM-20068	200.68	38	Non-Hodg lym	ANAPLASTIC LYMPH MULTIP (Begin 2007)	26b	Oncology - Other Malignant Tumors - Hematologic
ICD9CM-20070	200.70	38	Non-Hodg lym	LARGE CELL LYMPH XTRNDL (Begin 2007)	26b	Oncology - Other Malignant Tumors - Hematologic
ICD9CM-20071	200.71	38	Non-Hodg lym	LARGE CELL LYMPHOMA HEAD (Begin 2007)	26b	Oncology - Other Malignant Tumors - Hematologic
ICD9CM-20072	200.72	38	Non-Hodg lym	LARGE CELL LYMPH THORAX (Begin 2007)	26b	Oncology - Other Malignant Tumors - Hematologic
ICD9CM-20073	200.73	38	Non-Hodg lym	LARGE CELL LYMPH ABDOM (Begin 2007)	26b	Oncology - Other Malignant Tumors - Hematologic
ICD9CM-20074	200.74	38	Non-Hodg lym	LARGE CELL LYMPH AXILLA (Begin 2007)	26b	Oncology - Other Malignant Tumors - Hematologic
ICD9CM-20075	200.75	38	Non-Hodg lym	LARGE CELL LYMPH INGUIN (Begin 2007)	26b	Oncology - Other Malignant Tumors - Hematologic
ICD9CM-20076	200.76	38	Non-Hodg lym	LARGE CELL LYMPH PELVIC (Begin 2007)	26b	Oncology - Other Malignant Tumors - Hematologic
ICD9CM-20077	200.77	38	Non-Hodg lym	LARGE CELL LYMPH SPLEEN (Begin 2007)	26b	Oncology - Other Malignant Tumors - Hematologic
ICD9CM-20078	200.78	38	Non-Hodg lym	LARGE CELL LYMPH MULTIP (Begin 2007)	26b	Oncology - Other Malignant Tumors - Hematologic
ICD9CM-20080	200.80	38	Non-Hodg lym	MIXED LYMPHOSARC UNSPEC	26b	Oncology - Other Malignant Tumors - Hematologic
ICD9CM-20081	200.81	38	Non-Hodg lym	MIXED LYMPHOSARC HEAD	26b	Oncology - Other Malignant Tumors - Hematologic
ICD9CM-20082	200.82	38	Non-Hodg lym	MIXED LYMPHOSARC THORAX	26b	Oncology - Other Malignant Tumors - Hematologic
ICD9CM-20083	200.83	38	Non-Hodg lym	MIXED LYMPHOSARC ABDOM	26b	Oncology - Other Malignant Tumors - Hematologic
ICD9CM-20084	200.84	38	Non-Hodg lym	MIXED LYMPHOSARC AXILLA	26b	Oncology - Other Malignant Tumors - Hematologic
ICD9CM-20085	200.85	38	Non-Hodg lym	MIXED LYMPHOSARC INGUIN	26b	Oncology - Other Malignant Tumors - Hematologic
ICD9CM-20086	200.86	38	Non-Hodg lym	MIXED LYMPHOSARC PELVIC	26b	Oncology - Other Malignant Tumors - Hematologic
ICD9CM-20087	200.87	38	Non-Hodg lym	MIXED LYMPHOSARC SPLEEN	26b	Oncology - Other Malignant Tumors - Hematologic
ICD9CM-20088	200.88	38	Non-Hodg lym	MIXED LYMPHOSARC MULT	26b	Oncology - Other Malignant Tumors - Hematologic
ICD9CM-20200	202.00	38	Non-Hodg lym	NODULAR LYMPHOMA UNSPEC	26b	Oncology - Other Malignant Tumors - Hematologic
ICD9CM-20201	202.01	38	Non-Hodg lym	NODULAR LYMPHOMA HEAD	26b	Oncology - Other Malignant Tumors - Hematologic
ICD9CM-20202	202.02	38	Non-Hodg lym	NODULAR LYMPHOMA THORAX	26b	Oncology - Other Malignant Tumors - Hematologic
ICD9CM-20203	202.03	38	Non-Hodg lym	NODULAR LYMPHOMA ABDOM	26b	Oncology - Other Malignant Tumors - Hematologic
ICD9CM-20204	202.04	38	Non-Hodg lym	NODULAR LYMPHOMA AXILLA	26b	Oncology - Other Malignant Tumors - Hematologic
ICD9CM-20205	202.05	38	Non-Hodg lym	NODULAR LYMPHOMA INGUIN	26b	Oncology - Other Malignant Tumors - Hematologic
ICD9CM-20206	202.06	38	Non-Hodg lym	NODULAR LYMPHOMA PELVIC	26b	Oncology - Other Malignant Tumors - Hematologic
ICD9CM-20207	202.07	38	Non-Hodg lym	NODULAR LYMPHOMA SPLEEN	26b	Oncology - Other Malignant Tumors - Hematologic
ICD9CM-20208	202.08	38	Non-Hodg lym	NODULAR LYMPHOMA MULT	26b	Oncology - Other Malignant Tumors - Hematologic
ICD9CM-20210	202.10	38	Non-Hodg lym	MYCOSIS FUNGOIDES UNSPEC	26b	Oncology - Other Malignant Tumors - Hematologic
ICD9CM-20211	202.11	38	Non-Hodg lym	MYCOSIS FUNGOIDES HEAD	26b	Oncology - Other Malignant Tumors - Hematologic
ICD9CM-20212	202.12	38	Non-Hodg lym	MYCOSIS FUNGOIDES THORAX	26b	Oncology - Other Malignant Tumors - Hematologic
ICD9CM-20213	202.13	38	Non-Hodg lym	MYCOSIS FUNGOIDES ABDOM	26b	Oncology - Other Malignant Tumors - Hematologic
ICD9CM-20214	202.14	38	Non-Hodg lym	MYCOSIS FUNGOIDES AXILLA	26b	Oncology - Other Malignant Tumors - Hematologic
ICD9CM-20215	202.15	38	Non-Hodg lym	MYCOSIS FUNGOIDES INGUIN	26b	Oncology - Other Malignant Tumors - Hematologic
ICD9CM-20216	202.16	38	Non-Hodg lym	MYCOSIS FUNGOIDES PELVIC	26b	Oncology - Other Malignant Tumors - Hematologic
ICD9CM-20217	202.17	38	Non-Hodg lym	MYCOSIS FUNGOIDES SPLEEN	26b	Oncology - Other Malignant Tumors - Hematologic
ICD9CM-20218	202.18	38	Non-Hodg lym	MYCOSIS FUNGOIDES MULT	26b	Oncology - Other Malignant Tumors - Hematologic
ICD9CM-20220	202.20	38	Non-Hodg lym	SEZARY-s DISEASE UNSPEC	26b	Oncology - Other Malignant Tumors - Hematologic
ICD9CM-20221	202.21	38	Non-Hodg lym	SEZARY-s DISEASE HEAD	26b	Oncology - Other Malignant Tumors - Hematologic
ICD9CM-20222	202.22	38	Non-Hodg lym	SEZARY-s DISEASE THORAX	26b	Oncology - Other Malignant Tumors - Hematologic
ICD9CM-20223	202.23	38	Non-Hodg lym	SEZARY-s DISEASE ABDOM	26b	Oncology - Other Malignant Tumors - Hematologic
ICD9CM-20224	202.24	38	Non-Hodg lym	SEZARY-s DISEASE AXILLA	26b	Oncology - Other Malignant Tumors - Hematologic
ICD9CM-20225	202.25	38	Non-Hodg lym	SEZARY-s DISEASE INGUIN	26b	Oncology - Other Malignant Tumors - Hematologic
ICD9CM-20226	202.26	38	Non-Hodg lym	SEZARY-s DISEASE PELVIC	26b	Oncology - Other Malignant Tumors - Hematologic
ICD9CM-20227	202.27	38	Non-Hodg lym	SEZARY-s DISEASE SPLEEN	26b	Oncology - Other Malignant Tumors - Hematologic
ICD9CM-20228	202.28	38	Non-Hodg lym	SEZARY-s DISEASE MULT	26b	Oncology - Other Malignant Tumors - Hematologic
ICD9CM-20270	202.70	38	Non-Hodg lym	PERIPH T CELL LYM XTRNDL (Begin 2007)	26b	Oncology - Other Malignant Tumors - Hematologic
ICD9CM-20271	202.71	38	Non-Hodg lym	PERIPH T CELL LYMPH HEAD (Begin 2007)	26b	Oncology - Other Malignant Tumors - Hematologic
ICD9CM-20272	202.72	38	Non-Hodg lym	PERIPH T CELL LYM THORAX (Begin 2007)	26b	Oncology - Other Malignant Tumors - Hematologic
ICD9CM-20273	202.73	38	Non-Hodg lym	PERIPH T CELL LYM ABDOM (Begin 2007)	26b	Oncology - Other Malignant Tumors - Hematologic
ICD9CM-20274	202.74	38	Non-Hodg lym	PERIPH T CELL LYM AXILLA (Begin 2007)	26b	Oncology - Other Malignant Tumors - Hematologic
ICD9CM-20275	202.75	38	Non-Hodg lym	PERIPH T CELL LYM INGUIN (Begin 2007)	26b	Oncology - Other Malignant Tumors - Hematologic
ICD9CM-20276	202.76	38	Non-Hodg lym	PERIPH T CELL LYM PELVIC (Begin 2007)	26b	Oncology - Other Malignant Tumors - Hematologic
ICD9CM-20277	202.77	38	Non-Hodg lym	PERIPH T CELL LYM SPLEEN (Begin 2007)	26b	Oncology - Other Malignant Tumors - Hematologic
ICD9CM-20278	202.78	38	Non-Hodg lym	PERIPH T CELL LYM MULTIP (Begin 2007)	26b	Oncology - Other Malignant Tumors - Hematologic
ICD9CM-20280	202.80	38	Non-Hodg lym	LYMPHOMA NEC UNSPEC SITE	26b	Oncology - Other Malignant Tumors - Hematologic
ICD9CM-20281	202.81	38	Non-Hodg lym	LYMPHOMAS NEC HEAD	26b	Oncology - Other Malignant Tumors - Hematologic
ICD9CM-20282	202.82	38	Non-Hodg lym	LYMPHOMAS NEC THORAX	26b	Oncology - Other Malignant Tumors - Hematologic
ICD9CM-20283	202.83	38	Non-Hodg lym	LYMPHOMAS NEC ABDOM	26b	Oncology - Other Malignant Tumors - Hematologic
ICD9CM-20284	202.84	38	Non-Hodg lym	LYMPHOMAS NEC AXILLA	26b	Oncology - Other Malignant Tumors - Hematologic
ICD9CM-20285	202.85	38	Non-Hodg lym	LYMPHOMAS NEC INGUIN	26b	Oncology - Other Malignant Tumors - Hematologic
ICD9CM-20286	202.86	38	Non-Hodg lym	LYMPHOMAS NEC PELVIC	26b	Oncology - Other Malignant Tumors - Hematologic
ICD9CM-20287	202.87	38	Non-Hodg lym	LYMPHOMAS NEC SPLEEN	26b	Oncology - Other Malignant Tumors - Hematologic
ICD9CM-20288	202.88	38	Non-Hodg lym	LYMPHOMAS NEC MULT	26b	Oncology - Other Malignant Tumors - Hematologic
ICD9CM-20290	202.90	38	Non-Hodg lym	LYMPHOID MAL NEC UNSPEC	26b	Oncology - Other Malignant Tumors - Hematologic
ICD9CM-20291	202.91	38	Non-Hodg lym	LYMPHOID MAL NEC HEAD	26b	Oncology - Other Malignant Tumors - Hematologic
ICD9CM-20292	202.92	38	Non-Hodg lym	LYMPHOID MAL NEC THORAX	26b	Oncology - Other Malignant Tumors - Hematologic
ICD9CM-20293	202.93	38	Non-Hodg lym	LYMPHOID MAL NEC ABDOM	26b	Oncology - Other Malignant Tumors - Hematologic
ICD9CM-20294	202.94	38	Non-Hodg lym	LYMPHOID MAL NEC AXILLA	26b	Oncology - Other Malignant Tumors - Hematologic
ICD9CM-20295	202.95	38	Non-Hodg lym	LYMPHOID MAL NEC INGUIN	26b	Oncology - Other Malignant Tumors - Hematologic
ICD9CM-20296	202.96	38	Non-Hodg lym	LYMPHOID MAL NEC PELVIC	26b	Oncology - Other Malignant Tumors - Hematologic
ICD9CM-20297	202.97	38	Non-Hodg lym	LYMPHOID MAL NEC SPLEEN	26b	Oncology - Other Malignant Tumors - Hematologic
ICD9CM-20298	202.98	38	Non-Hodg lym	LYMPHOID MAL NEC MULT	26b	Oncology - Other Malignant Tumors - Hematologic
ICD9CM-V1071	V10.71	38	Non-Hodg lym	HX-LYMPHOSARCOMA	26b	Oncology - Other Malignant Tumors - Hematologic
ICD9CM-V1079	V10.79	38	Non-Hodg lym	HX-LYMPHATIC MALIGN NEC	26b	Oncology - Other Malignant Tumors - Hematologic
ICD9CM-20240	202.40	39	Leukemias	HAIRY-CELL LEUKEM UNSPEC	26b	Oncology - Other Malignant Tumors - Hematologic
ICD9CM-20241	202.41	39	Leukemias	HAIRY-CELL LEUKEM HEAD	26b	Oncology - Other Malignant Tumors - Hematologic
ICD9CM-20242	202.42	39	Leukemias	HAIRY-CELL LEUKEM THORAX	26b	Oncology - Other Malignant Tumors - Hematologic
ICD9CM-20243	202.43	39	Leukemias	HAIRY-CELL LEUKEM ABDOM	26b	Oncology - Other Malignant Tumors - Hematologic
ICD9CM-20244	202.44	39	Leukemias	HAIRY-CELL LEUKEM AXILLA	26b	Oncology - Other Malignant Tumors - Hematologic
ICD9CM-20245	202.45	39	Leukemias	HAIRY-CELL LEUKEM INGUIN	26b	Oncology - Other Malignant Tumors - Hematologic
ICD9CM-20246	202.46	39	Leukemias	HAIRY-CELL LEUKEM PELVIC	26b	Oncology - Other Malignant Tumors - Hematologic
ICD9CM-20247	202.47	39	Leukemias	HAIRY-CELL LEUKEM SPLEEN	26b	Oncology - Other Malignant Tumors - Hematologic
ICD9CM-20248	202.48	39	Leukemias	HAIRY-CELL LEUKEM MULT	26b	Oncology - Other Malignant Tumors - Hematologic
ICD9CM-2031	203.1	39	Leukemias	PLASMA CELL LEUKEMIA (Begin 1980 End 1991)	26b	Oncology - Other Malignant Tumors - Hematologic
ICD9CM-20310	203.10	39	Leukemias	PLSM CELL LEUK W/O RMSON (Begin 1991)	26b	Oncology - Other Malignant Tumors - Hematologic
ICD9CM-20311	203.11	39	Leukemias	PLSM CELL LEUK W RMSON (Begin 1991)	26b	Oncology - Other Malignant Tumors - Hematologic
ICD9CM-20312	203.12	39	Leukemias	PLSM CEL LEUK IN RELAPSE (Begin 2008)	26b	Oncology - Other Malignant Tumors - Hematologic
ICD9CM-2040	204.0	39	Leukemias	ACUTE LYMPHOID LEUKEMIA (Begin 1980 End 1991)	26b	Oncology - Other Malignant Tumors - Hematologic
ICD9CM-20400	204.00	39	Leukemias	ACT LYM LEUK W/O RMSION (Begin 1991)	26b	Oncology - Other Malignant Tumors - Hematologic
ICD9CM-20401	204.01	39	Leukemias	ACT LYM LEUK W RMSION (Begin 1991)	26b	Oncology - Other Malignant Tumors - Hematologic
ICD9CM-20402	204.02	39	Leukemias	ACT LYMP LEUK IN RELAPSE (Begin 2008)	26b	Oncology - Other Malignant Tumors - Hematologic
ICD9CM-2041	204.1	39	Leukemias	CHR LYMPHOID LEUKEMIA (Begin 1980 End 1991)	26b	Oncology - Other Malignant Tumors - Hematologic
ICD9CM-20410	204.10	39	Leukemias	CHR LYM LEUK W/O RMSION (Begin 1991)	26b	Oncology - Other Malignant Tumors - Hematologic
ICD9CM-20411	204.11	39	Leukemias	CHR LYM LEUK W RMSION (Begin 1991)	26b	Oncology - Other Malignant Tumors - Hematologic
ICD9CM-20412	204.12	39	Leukemias	CHR LYMP LEUK IN RELAPSE (Begin 2008)	26b	Oncology - Other Malignant Tumors - Hematologic
ICD9CM-2042	204.2	39	Leukemias	SUBAC LYMPHOID LEUKEMIA (Begin 1980 End 1991)	26b	Oncology - Other Malignant Tumors - Hematologic
ICD9CM-20420	204.20	39	Leukemias	SBAC LYM LEUK W/O RMSION (Begin 1991)	26b	Oncology - Other Malignant Tumors - Hematologic
ICD9CM-20421	204.21	39	Leukemias	SBAC LYM LEUK W RMSION (Begin 1991)	26b	Oncology - Other Malignant Tumors - Hematologic
ICD9CM-20422	204.22	39	Leukemias	SBAC LYM LEUK IN RELAPSE (Begin 2008)	26b	Oncology - Other Malignant Tumors - Hematologic
ICD9CM-2048	204.8	39	Leukemias	LYMPHOID LEUKEMIA NEC (Begin 1980 End 1991)	26b	Oncology - Other Malignant Tumors - Hematologic
ICD9CM-20480	204.80	39	Leukemias	OTH LYM LEUK W/O RMSION (Begin 1991)	26b	Oncology - Other Malignant Tumors - Hematologic
ICD9CM-20481	204.81	39	Leukemias	OTH LYM LEUK W RMSION (Begin 1991)	26b	Oncology - Other Malignant Tumors - Hematologic
ICD9CM-20482	204.82	39	Leukemias	OTH LYM LEUK IN RELAPSE (Begin 2008)	26b	Oncology - Other Malignant Tumors - Hematologic
ICD9CM-2049	204.9	39	Leukemias	LYMPHOID LEUKEMIA NOS (Begin 1980 End 1991)	26b	Oncology - Other Malignant Tumors - Hematologic
ICD9CM-20490	204.90	39	Leukemias	UNS LYM LEUK W/O RMSION (Begin 1991)	26b	Oncology - Other Malignant Tumors - Hematologic
ICD9CM-20491	204.91	39	Leukemias	UNS LYM LEUK W RMSION (Begin 1991)	26b	Oncology - Other Malignant Tumors - Hematologic
ICD9CM-20492	204.92	39	Leukemias	LYMP LEUK NOS RELAPSE (Begin 2008)	26b	Oncology - Other Malignant Tumors - Hematologic
ICD9CM-2050	205.0	39	Leukemias	ACUTE MYELOID LEUKEMIA (Begin 1980 End 1991)	26b	Oncology - Other Malignant Tumors - Hematologic
ICD9CM-20500	205.00	39	Leukemias	ACT MYL LEUK W/O RMSION (Begin 1991)	26b	Oncology - Other Malignant Tumors - Hematologic
ICD9CM-20501	205.01	39	Leukemias	ACT MYL LEUK W RMSION (Begin 1991)	26b	Oncology - Other Malignant Tumors - Hematologic
ICD9CM-20502	205.02	39	Leukemias	ACT MYEL LEUK IN RELAPSE (Begin 2008)	26b	Oncology - Other Malignant Tumors - Hematologic
ICD9CM-2051	205.1	39	Leukemias	CHRONIC MYELOID LEUKEMIA (Begin 1980 End 1991)	26b	Oncology - Other Malignant Tumors - Hematologic
ICD9CM-20510	205.10	39	Leukemias	CHR MYL LEUK W/O RMSION (Begin 1991)	26b	Oncology - Other Malignant Tumors - Hematologic
ICD9CM-20511	205.11	39	Leukemias	CHR MYL LEUK W RMSION (Begin 1991)	26b	Oncology - Other Malignant Tumors - Hematologic
ICD9CM-20512	205.12	39	Leukemias	CHR MYEL LEUK IN RELAPSE (Begin 2008)	26b	Oncology - Other Malignant Tumors - Hematologic
ICD9CM-2052	205.2	39	Leukemias	SUBACUT MYELOID LEUKEMIA (Begin 1980 End 1991)	26b	Oncology - Other Malignant Tumors - Hematologic
ICD9CM-20520	205.20	39	Leukemias	SBAC MYL LEUK W/O RMSION (Begin 1991)	26b	Oncology - Other Malignant Tumors - Hematologic
ICD9CM-20521	205.21	39	Leukemias	SBAC MYL LEUK W RMSION (Begin 1991)	26b	Oncology - Other Malignant Tumors - Hematologic
ICD9CM-20522	205.22	39	Leukemias	SBAC MYL LEUK IN RELAPSE (Begin 2008)	26b	Oncology - Other Malignant Tumors - Hematologic
ICD9CM-2053	205.3	39	Leukemias	MYELOID SARCOMA (Begin 1980 End 1991)	26b	Oncology - Other Malignant Tumors - Hematologic
ICD9CM-20530	205.30	39	Leukemias	MYL SRCOMA W/O RMSION (Begin 1991)	26b	Oncology - Other Malignant Tumors - Hematologic
ICD9CM-20531	205.31	39	Leukemias	MYL SRCOMA W RMSION (Begin 1991)	26b	Oncology - Other Malignant Tumors - Hematologic
ICD9CM-20532	205.32	39	Leukemias	MYEL SARCOMA IN RELAPSE (Begin 2008)	26b	Oncology - Other Malignant Tumors - Hematologic
ICD9CM-2058	205.8	39	Leukemias	MYELOID LEUKEMIA NEC (Begin 1980 End 1991)	26b	Oncology - Other Malignant Tumors - Hematologic
ICD9CM-20580	205.80	39	Leukemias	OTH MYL LEUK W/O RMSION (Begin 1991)	26b	Oncology - Other Malignant Tumors - Hematologic
ICD9CM-20581	205.81	39	Leukemias	OTH MYL LEUK W RMSION (Begin 1991)	26b	Oncology - Other Malignant Tumors - Hematologic
ICD9CM-20582	205.82	39	Leukemias	OTH MYEL LEUK IN RELAPSE (Begin 2008)	26b	Oncology - Other Malignant Tumors - Hematologic
ICD9CM-2059	205.9	39	Leukemias	MYELOID LEUKEMIA NOS (Begin 1980 End 1991)	26b	Oncology - Other Malignant Tumors - Hematologic
ICD9CM-20590	205.90	39	Leukemias	UNS MYL LEUK W/O RMSION (Begin 1991)	26b	Oncology - Other Malignant Tumors - Hematologic
ICD9CM-20591	205.91	39	Leukemias	UNS MYL LEUK W RMSION (Begin 1991)	26b	Oncology - Other Malignant Tumors - Hematologic
ICD9CM-20592	205.92	39	Leukemias	MYEL LEUK NOS IN RELAPSE (Begin 2008)	26b	Oncology - Other Malignant Tumors - Hematologic
ICD9CM-2060	206.0	39	Leukemias	ACUTE MONOCYTIC LEUKEMIA (Begin 1980 End 1991)	26b	Oncology - Other Malignant Tumors - Hematologic
ICD9CM-20600	206.00	39	Leukemias	ACT MONO LEUK W/O RMSION (Begin 1991)	26b	Oncology - Other Malignant Tumors - Hematologic
ICD9CM-20601	206.01	39	Leukemias	ACT MONO LEUK W RMSION (Begin 1991)	26b	Oncology - Other Malignant Tumors - Hematologic
ICD9CM-20602	206.02	39	Leukemias	ACT MONO LEUK IN RELAPSE (Begin 2008)	26b	Oncology - Other Malignant Tumors - Hematologic
ICD9CM-2061	206.1	39	Leukemias	CHR MONOCYTIC LEUKEMIA (Begin 1980 End 1991)	26b	Oncology - Other Malignant Tumors - Hematologic
ICD9CM-20610	206.10	39	Leukemias	CHR MONO LEUK W/O RMSION (Begin 1991)	26b	Oncology - Other Malignant Tumors - Hematologic
ICD9CM-20611	206.11	39	Leukemias	CHR MONO LEUK W RMSION (Begin 1991)	26b	Oncology - Other Malignant Tumors - Hematologic
ICD9CM-20612	206.12	39	Leukemias	CHR MONO LEUK IN RELAPSE (Begin 2008)	26b	Oncology - Other Malignant Tumors - Hematologic
ICD9CM-2062	206.2	39	Leukemias	SUBAC MONOCYTIC LEUKEMIA (Begin 1980 End 1991)	26b	Oncology - Other Malignant Tumors - Hematologic
ICD9CM-20620	206.20	39	Leukemias	SBAC MONO LEUK W/O RMSON (Begin 1991)	26b	Oncology - Other Malignant Tumors - Hematologic
ICD9CM-20621	206.21	39	Leukemias	SBAC MONO LEUK W RMSION (Begin 1991)	26b	Oncology - Other Malignant Tumors - Hematologic
ICD9CM-20622	206.22	39	Leukemias	SBAC MONO LEU IN RELAPSE (Begin 2008)	26b	Oncology - Other Malignant Tumors - Hematologic
ICD9CM-2068	206.8	39	Leukemias	MONOCYTIC LEUKEMIA NEC (Begin 1980 End 1991)	26b	Oncology - Other Malignant Tumors - Hematologic
ICD9CM-20680	206.80	39	Leukemias	OTH MONO LEUK W/O RMSION (Begin 1991)	26b	Oncology - Other Malignant Tumors - Hematologic
ICD9CM-20681	206.81	39	Leukemias	OTH MONO LEUK W RMSION (Begin 1991)	26b	Oncology - Other Malignant Tumors - Hematologic
ICD9CM-20682	206.82	39	Leukemias	OTH MONO LEUK IN RELAPSE (Begin 2008)	26b	Oncology - Other Malignant Tumors - Hematologic
ICD9CM-2069	206.9	39	Leukemias	MONOCYTIC LEUKEMIA NOS (Begin 1980 End 1991)	26b	Oncology - Other Malignant Tumors - Hematologic
ICD9CM-20690	206.90	39	Leukemias	UNS MONO LEUK W/O RMSION (Begin 1991)	26b	Oncology - Other Malignant Tumors - Hematologic
ICD9CM-20691	206.91	39	Leukemias	UNS MONO LEUK W RMSION (Begin 1991)	26b	Oncology - Other Malignant Tumors - Hematologic
ICD9CM-20692	206.92	39	Leukemias	MONO LEUK NOS RELAPSE (Begin 2008)	26b	Oncology - Other Malignant Tumors - Hematologic
ICD9CM-2070	207.0	39	Leukemias	ACUTE ERYTHREMIA (Begin 1980 End 1991)	26b	Oncology - Other Malignant Tumors - Hematologic
ICD9CM-20700	207.00	39	Leukemias	ACT ERTH/ERYLK W/O RMSON (Begin 1991)	26b	Oncology - Other Malignant Tumors - Hematologic
ICD9CM-20701	207.01	39	Leukemias	ACT ERTH/ERYLK W RMSON (Begin 1991)	26b	Oncology - Other Malignant Tumors - Hematologic
ICD9CM-20702	207.02	39	Leukemias	AC ERTH/ERYLK IN RELAPSE (Begin 2008)	26b	Oncology - Other Malignant Tumors - Hematologic
ICD9CM-2071	207.1	39	Leukemias	CHRONIC ERYTHREMIA (Begin 1980 End 1991)	26b	Oncology - Other Malignant Tumors - Hematologic
ICD9CM-20710	207.10	39	Leukemias	CHR ERYTHRM W/O REMISION (Begin 1991)	26b	Oncology - Other Malignant Tumors - Hematologic
ICD9CM-20711	207.11	39	Leukemias	CHR ERYTHRM W REMISION (Begin 1991)	26b	Oncology - Other Malignant Tumors - Hematologic
ICD9CM-20712	207.12	39	Leukemias	CHR ERYTHRMIA IN RELAPSE (Begin 2008)	26b	Oncology - Other Malignant Tumors - Hematologic
ICD9CM-2072	207.2	39	Leukemias	MEGAKARYOCYTIC LEUKEMIA (Begin 1980 End 1991)	26b	Oncology - Other Malignant Tumors - Hematologic
ICD9CM-20720	207.20	39	Leukemias	MGKRYCYT LEUK W/O RMSION (Begin 1991)	26b	Oncology - Other Malignant Tumors - Hematologic
ICD9CM-20721	207.21	39	Leukemias	MGKRYCYT LEUK W RMSION (Begin 1991)	26b	Oncology - Other Malignant Tumors - Hematologic
ICD9CM-20722	207.22	39	Leukemias	MGKRYCYT LEUK IN RELAPSE (Begin 2008)	26b	Oncology - Other Malignant Tumors - Hematologic
ICD9CM-2078	207.8	39	Leukemias	SPECIFIED LEUKEMIA NEC (Begin 1980 End 1991)	26b	Oncology - Other Malignant Tumors - Hematologic
ICD9CM-20780	207.80	39	Leukemias	OTH SPF LEUK W/O REMSION (Begin 1991)	26b	Oncology - Other Malignant Tumors - Hematologic
ICD9CM-20781	207.81	39	Leukemias	OTH SPF LEUK W REMSION (Begin 1991)	26b	Oncology - Other Malignant Tumors - Hematologic
ICD9CM-20782	207.82	39	Leukemias	OTH SPF LEUK IN RELAPSE (Begin 2008)	26b	Oncology - Other Malignant Tumors - Hematologic
ICD9CM-2080	208.0	39	Leukemias	ACT LEUK UNS CL W/O RMSN (Begin 1980 End 1991)	26b	Oncology - Other Malignant Tumors - Hematologic
ICD9CM-20800	208.00	39	Leukemias	ACT LEUK UNS CL W/O RMSN (Begin 1991)	26b	Oncology - Other Malignant Tumors - Hematologic
ICD9CM-20801	208.01	39	Leukemias	ACT LEUK UNS CL W RMSON (Begin 1991)	26b	Oncology - Other Malignant Tumors - Hematologic
ICD9CM-20802	208.02	39	Leukemias	AC LEUK UNS CL RELAPSE (Begin 2008)	26b	Oncology - Other Malignant Tumors - Hematologic
ICD9CM-2081	208.1	39	Leukemias	CHRONIC LEUKEMIA NOS (Begin 1980 End 1991)	26b	Oncology - Other Malignant Tumors - Hematologic
ICD9CM-20810	208.10	39	Leukemias	CHR LEUK UNS CL W/O RMSN (Begin 1991)	26b	Oncology - Other Malignant Tumors - Hematologic
ICD9CM-20811	208.11	39	Leukemias	CHR LEUK UNS CL W RMSON (Begin 1991)	26b	Oncology - Other Malignant Tumors - Hematologic
ICD9CM-20812	208.12	39	Leukemias	CH LEU UNS CL IN RELAPSE (Begin 2008)	26b	Oncology - Other Malignant Tumors - Hematologic
ICD9CM-2082	208.2	39	Leukemias	SUBACUTE LEUKEMIA NOS (Begin 1980 End 1991)	26b	Oncology - Other Malignant Tumors - Hematologic
ICD9CM-20820	208.20	39	Leukemias	SBAC LEUK UNS CL W/O RMS (Begin 1991)	26b	Oncology - Other Malignant Tumors - Hematologic
ICD9CM-20821	208.21	39	Leukemias	SBAC LEUK UNS CL W RMSON (Begin 1991)	26b	Oncology - Other Malignant Tumors - Hematologic
ICD9CM-20822	208.22	39	Leukemias	SBAC LEU UNS CL-RELAPSE (Begin 2008)	26b	Oncology - Other Malignant Tumors - Hematologic
ICD9CM-2088	208.8	39	Leukemias	LEUKEMIA-UNSPEC CELL NEC (Begin 1980 End 1991)	26b	Oncology - Other Malignant Tumors - Hematologic
ICD9CM-20880	208.80	39	Leukemias	OTH LEUK UNS CL W/O RMSN (Begin 1991)	26b	Oncology - Other Malignant Tumors - Hematologic
ICD9CM-20881	208.81	39	Leukemias	OTH LEUK UNS CL W RMSON (Begin 1991)	26b	Oncology - Other Malignant Tumors - Hematologic
ICD9CM-20882	208.82	39	Leukemias	OTH LEUK UNS CL-RELAPSE (Begin 2008)	26b	Oncology - Other Malignant Tumors - Hematologic
ICD9CM-2089	208.9	39	Leukemias	LEUKEMIA-UNSPEC CELL NOS (Begin 1980 End 1991)	26b	Oncology - Other Malignant Tumors - Hematologic
ICD9CM-20890	208.90	39	Leukemias	LEUKEMIA NOS W/O REMSION (Begin 1991)	26b	Oncology - Other Malignant Tumors - Hematologic
ICD9CM-20891	208.91	39	Leukemias	LEUKEMIA NOS W REMISSION (Begin 1991)	26b	Oncology - Other Malignant Tumors - Hematologic
ICD9CM-20892	208.92	39	Leukemias	LEUKEMIA NOS IN RELAPSE (Begin 2008)	26b	Oncology - Other Malignant Tumors - Hematologic
ICD9CM-V1060	V10.60	39	Leukemias	HX OF LEUKEMIA NOS	26b	Oncology - Other Malignant Tumors - Hematologic
ICD9CM-V1061	V10.61	39	Leukemias	HX OF LYMPHOID LEUKEMIA	26b	Oncology - Other Malignant Tumors - Hematologic
ICD9CM-V1062	V10.62	39	Leukemias	HX OF MYELOID LEUKEMIA	26b	Oncology - Other Malignant Tumors - Hematologic
ICD9CM-V1063	V10.63	39	Leukemias	HX OF MONOCYTIC LEUKEMIA	26b	Oncology - Other Malignant Tumors - Hematologic
ICD9CM-V1069	V10.69	39	Leukemias	HX OF LEUKEMIA NEC	26b	Oncology - Other Malignant Tumors - Hematologic
ICD9CM-2030	203.0	40	Mult myeloma	MULTIPLE MYELOMA (Begin 1980 End 1991)	26b	Oncology - Other Malignant Tumors - Hematologic
ICD9CM-20300	203.00	40	Mult myeloma	MULT MYELM W/O REMISSION (Begin 1991)	26b	Oncology - Other Malignant Tumors - Hematologic
ICD9CM-20301	203.01	40	Mult myeloma	MULT MYELM W REMISSION (Begin 1991)	26b	Oncology - Other Malignant Tumors - Hematologic
ICD9CM-20302	203.02	40	Mult myeloma	MULT MYELOMA IN RELAPSE (Begin 2008)	26b	Oncology - Other Malignant Tumors - Hematologic
ICD9CM-2038	203.8	40	Mult myeloma	IMMUNOPROLIFERAT NEO NEC (Begin 1980 End 1991)	26b	Oncology - Other Malignant Tumors - Hematologic
ICD9CM-20380	203.80	40	Mult myeloma	OTH IMNPRFL NPL W/O RMSN (Begin 1991)	26b	Oncology - Other Malignant Tumors - Hematologic
ICD9CM-20381	203.81	40	Mult myeloma	OTH IMNPRFL NPL W RMSN (Begin 1991)	26b	Oncology - Other Malignant Tumors - Hematologic
ICD9CM-20382	203.82	40	Mult myeloma	OTH IMNPRLF NEO-RELAPSE (Begin 2008)	26b	Oncology - Other Malignant Tumors - Hematologic
ICD9CM-1640	164.0	41	Ot primry ca	MALIGNANT NEOPL THYMUS	26a	Oncology - Other Malignant Tumors - Solid
ICD9CM-1641	164.1	41	Ot primry ca	MALIGNANT NEOPL HEART	26a	Oncology - Other Malignant Tumors - Solid
ICD9CM-1642	164.2	41	Ot primry ca	MAL NEO ANT MEDIASTINUM	26a	Oncology - Other Malignant Tumors - Solid
ICD9CM-1643	164.3	41	Ot primry ca	MAL NEO POST MEDIASTINUM	26a	Oncology - Other Malignant Tumors - Solid
ICD9CM-1648	164.8	41	Ot primry ca	MAL NEO MEDIASTINUM NEC	26a	Oncology - Other Malignant Tumors - Solid
ICD9CM-1649	164.9	41	Ot primry ca	MAL NEO MEDIASTINUM NOS	26a	Oncology - Other Malignant Tumors - Solid
ICD9CM-1760	176.0	41	Ot primry ca	SKIN - KAPOSI-S SARCOMA (Begin 1991)	26a	Oncology - Other Malignant Tumors - Solid
ICD9CM-1761	176.1	41	Ot primry ca	SFT TISUE - KPSI-S SRCMA (Begin 1991)	26a	Oncology - Other Malignant Tumors - Solid
ICD9CM-1762	176.2	41	Ot primry ca	PALATE - KPSI-S SARCOMA (Begin 1991)	26a	Oncology - Other Malignant Tumors - Solid
ICD9CM-1763	176.3	41	Ot primry ca	GI SITES - KPSI-S SRCOMA (Begin 1991)	26a	Oncology - Other Malignant Tumors - Solid
ICD9CM-1764	176.4	41	Ot primry ca	LUNG - KAPOSI-S SARCOMA (Begin 1991)	26a	Oncology - Other Malignant Tumors - Solid
ICD9CM-1765	176.5	41	Ot primry ca	LYM NDS - KPSI-S SARCOMA (Begin 1991)	26a	Oncology - Other Malignant Tumors - Solid
ICD9CM-1768	176.8	41	Ot primry ca	SPF STS - KPSI-S SARCOMA (Begin 1991)	26a	Oncology - Other Malignant Tumors - Solid
ICD9CM-1769	176.9	41	Ot primry ca	KAPOSI-S SARCOMA NOS (Begin 1991)	26a	Oncology - Other Malignant Tumors - Solid
[truncated: 13,074 more rows]

## Sheet: Lifespan Comorb Categories
Code	Main	Sub	Lifespan Comorb Desc	Main Desc	Sub Desc
1a	1	a	Cardiac - Heart Failure - Systolic	Cardiac	Heart Failure - Systolic
1b	1	b	Cardiac - Heart Failure - Diastolic	Cardiac	Heart Failure - Diastolic
1c	1	c	Cardiac - Heart Failure - Transplant / Awaiting Trans	Cardiac	Heart Failure - Transplant / Awaiting Trans
1d	1	d	Cardiac - Heart Failure - ECMO	Cardiac	Heart Failure - ECMO
1e	1	e	Cardiac - Device Complication	Cardiac	Device Complication
1f	1	f	Cardiac - Heart Failure - Cardiogenic Shock	Cardiac	Heart Failure - Cardiogenic Shock
1g	1	g	Cardiac - Unspecified	Cardiac	Unspecified
2a	2	a	Arrhythmia - Sudden Death	Arrhythmia	Sudden Death
2b	2	b	Arrhythmia - Sinus Node Disfunction	Arrhythmia	Sinus Node Disfunction
2c	2	c	Arrhythmia - Heart Block	Arrhythmia	Heart Block
2d	2	d	Arrhythmia - Tachyarrhythmia - Ventricular	Arrhythmia	Tachyarrhythmia - Ventricular
2e	2	e	Arrhythmia - Tachyarrhythmia - Atrial	Arrhythmia	Tachyarrhythmia - Atrial
2f	2	f	Arrhythmia - AICD, Pacemaker, Non-Specific	Arrhythmia	AICD, Pacemaker, Non-Specific
2g	2	g	Arrhythmia - Other	Arrhythmia	Other
3a	3	a	Residual Disease / Acquired Structural Disease - Valvular Stenonis, Regurgitation or Replacement	Residual Disease / Acquired Structural Disease	Valvular Stenonis, Regurgitation or Replacement
4a	4	a	Coronary Artery Disease - Myocardial Infarction / Coronary Atherosclerosis	Coronary Artery Disease	Myocardial Infarction / Coronary Atherosclerosis
4b	4	b	Non-specific coronary codes	Coronary Artery Disease	Ischemia
4c	4	c	Coronary Artery Disease - PCI	Coronary Artery Disease	PCI
4d	4	d	Coronary Artery Disease - CABG	Coronary Artery Disease	CABG
5a	5	a	Other Cardiovascular - Cardiac Tamponade	Other Cardiovascular	Cardiac Tamponade
5b	5	b	Other Cardiovascular - Myocarditis	Other Cardiovascular	Myocarditis
5c	5	c	Other Cardiovascular - Pericarditis	Other Cardiovascular	Pericarditis
5d	5	d	Other Cardiovascular - Endocarditis	Other Cardiovascular	Endocarditis
5e	5	e	Other Cardiovascular - Heart Surgery Complications	Other Cardiovascular	Heart Surgery Complications
5f	5	f	Other Cardiovascular - Other	Other Cardiovascular	Other
6a	6	a	Aortic Disease - Aortopathy (aortic aneurysm, peripheral aneurysm)	Aortic Disease	Aortopathy (aortic aneurysm, peripheral aneurysm)
6b	6	b	Aortic Disease - Aortic Dissection	Aortic Disease	Aortic Dissection
6c	6	c	Aortic Disease - Aneurysm	Aortic Disease	Aneurysm
7a	7	a	Other Vascular - Peripheral Aterial Disease - Limb Ischemia and Abnormal ABI	Other Vascular	Peripheral Aterial Disease - Limb Ischemia and Abnormal ABI
7b	7	b	Other Vascular - Peripheral Venous Disease - DVT/Pulmonary Embolus	Other Vascular	Peripheral Venous Disease - DVT/Pulmonary Embolus
7c	7	c	Other Vascular - Peripheral Venous Disease - Phlebitis	Other Vascular	Peripheral Venous Disease - Phlebitis
7d	7	d	Other Vascular - Vasculitis	Other Vascular	Vasculitis
7e	7	e	Other Vascular - Non-Cerebral Vascular Thrombosis	Other Vascular	Non-Cerebral Vascular Thrombosis
7f	7	f	Other Vascular - Varicose Veins	Other Vascular	Varicose Veins
7g	7	g	Other Vascular - Carotid / Vertebral Artery Dissection	Other Vascular	Carotid / Vertebral Artery Dissection
8a	8	a	Systemic Hypertension - Essential Hypertension	Systemic Hypertension	Essential Hypertension
8b	8	b	Systemic Hypertension - Hypertensive Heart Disease (w/wo CHF)	Systemic Hypertension	Hypertensive Heart Disease (w/wo CHF)
8c	8	c	Systemic Hypertension - Malignant Hypertension	Systemic Hypertension	Malignant Hypertension
9a	9	a	Obstructive Pulmonary Disease - Asthma	Obstructive Pulmonary Disease	Asthma
9b	9	b	Obstructive Pulmonary Disease - Non-Asthma	Obstructive Pulmonary Disease	Non-Asthma
9c	9	c	Obstructive Pulmonary Disease - Sleep Apnea	Obstructive Pulmonary Disease	Sleep Apnea
10a	10	a	Restrictive Pulmonary Disease - Restrictive / Intersitial	Restrictive Pulmonary Disease	Restrictive / Intersitial
11a	11	a	Pulmonary Vascular / Lymphatic Disease - Pulm HT / Aortopulmonary Collaterals / AVM / Hemorrhage	Pulmonary Vascular / Lymphatic Disease	Pulm HT / Aortopulmonary Collaterals / AVM / Hemorrhage
11b	11	b	Pulmonary Vascular / Lymphatic Disease - Pulmonary HTN	Pulmonary Vascular / Lymphatic Disease	Pulmonary HTN
11c	11	c	Pulmonary Vascular / Lymphatic Disease - AP collaterals, AVM, hemorrhage	Pulmonary Vascular / Lymphatic Disease	AP collaterals, AVM, hemorrhage
12a	12	a	Other Pulmonary Disease - Lung Transplant	Other Pulmonary Disease	Lung Transplant
12b	12	b	Other Pulmonary Disease - Pneumonia / Resp. Infection	Other Pulmonary Disease	Pneumonia / Resp. Infection
12c	12	c	Other Pulmonary Disease - Respiratory Failure	Other Pulmonary Disease	Respiratory Failure
12d	12	d	Other Pulmonary Disease - Mechanical Ventilation	Other Pulmonary Disease	Mechanical Ventilation
12e	12	e	Other Pulmonary Disease - Other	Other Pulmonary Disease	Other
13a	13	a	Renal - Chronic Renal Disfunction	Renal	Chronic Renal Disfunction
13b	13	b	Renal - Acute Renal Disfunction	Renal	Acute Renal Disfunction
13c	13	c	Renal - Kidney Transplant	Renal	Kidney Transplant
13d	13	d	Renal - Renal Vascular Disorder	Renal	Renal Vascular Disorder
13e	13	e	Renal - Proteinuria	Renal	Proteinuria
13f	13	f	Renal - Other	Renal	Other
14a	14	a	Hepatic - Cirrhosis	Hepatic	Cirrhosis
14b	14	b	Hepatic - Ascites	Hepatic	Ascites
14c	14	c	Hepatic - Varices	Hepatic	Varices
14d	14	d	Hepatic - Congestive Hepatopathy	Hepatic	Congestive Hepatopathy
14e	14	e	Hepatic - Splenomegaly	Hepatic	Splenomegaly
14f	14	f	Hepatic - Hepatocellular Carcinoma	Hepatic	Hepatocellular Carcinoma
14g	14	g	Hepatic - Hepatitis A/B	Hepatic	Hepatitis A/B
14h	14	h	Hepatic - Hepatitis C	Hepatic	Hepatitis C
14i	14	i	Hepatic - Abnormal Lab Result (Bilirubin, transaminases, AFP, albumin)	Hepatic	Abnormal Lab Result (Bilirubin, transaminases, AFP, albumin)
14j	14	j	Hepatic - Liver Transplant	Hepatic	Liver Transplant
14k	14	k	Hepatic - Hepatic Encephalopathy	Hepatic	Hepatic Encephalopathy
14l	14	l	Hepatic - Peritonitis	Hepatic	Peritonitis
14m	14	m	Hepatic - Other	Hepatic	Other
15a	15	a	Gastrointestinal - Gallstones and Biliary Disease	Gastrointestinal	Gallstones and Biliary Disease
15b	15	b	Gastrointestinal - Reflux	Gastrointestinal	Reflux
15c	15	c	Gastrointestinal - Gastritis / Enteritis	Gastrointestinal	Gastritis / Enteritis
15d	15	d	Gastrointestinal - Ulcer	Gastrointestinal	Ulcer
15e	15	e	Gastrointestinal - GI Bleeding	Gastrointestinal	GI Bleeding
15f	15	f	Gastrointestinal - Pancreatitis	Gastrointestinal	Pancreatitis
15g	15	g	Gastrointestinal - Other	Gastrointestinal	Other
16a	16	a	Neurologic - Stroke, TIA	Neurologic	Stroke, TIA
16b	16	b	Neurologic - Carotid Atherosclerosis / Endarterectomy	Neurologic	Carotid Atherosclerosis / Endarterectomy
16c	16	c	Neurologic - Seizures	Neurologic	Seizures
16d	16	d	Neurologic - Intracranial Aneurysm	Neurologic	Intracranial Aneurysm
16e	16	e	Neurologic - Intracranial AVM	Neurologic	Intracranial AVM
16f	16	f	Neurologic - Spinal AVM	Neurologic	Spinal AVM
16g	16	g	Neurologic - Hemorrhage	Neurologic	Hemorrhage
16h	16	h	Neurologic - Other	Neurologic	Other
17a	17	a	Hematologic - Anticoagulation	Hematologic	Anticoagulation
17b	17	b	Hematologic - Thrombosis	Hematologic	Thrombosis
17c	17	c	Hematologic - Protein C Deficiency, Protein S Deficiency, Factor 8 Deficiency	Hematologic	Protein C Deficiency, Protein S Deficiency, Factor 8 Deficiency
17d	17	d	Hematologic - Secondary Erythrocytosis / Secondary Polycythemia	Hematologic	Secondary Erythrocytosis / Secondary Polycythemia
17e	17	e	Hematologic - Anemia	Hematologic	Anemia
17f	17	f	Hematologic - Gout	Hematologic	Gout
17g	17	g	Hematologic - Thrombocytopenia	Hematologic	Thrombocytopenia
17h	17	h	Hematologic - Other	Hematologic	Other
18a	18	a	Nutrition - Anorexia	Nutrition	Anorexia
18b	18	b	Nutrition - BMI - Obesity	Nutrition	BMI - Obesity
18c	18	c	Nutrition - Failure to Thrive	Nutrition	Failure to Thrive
18d	18	d	Nutrition - BMI - Underweight	Nutrition	BMI - Underweight
18e	18	e	Nutrition - BMI - Normal	Nutrition	BMI - Normal
18f	18	f	Nutrition - BMI - Overweight	Nutrition	BMI - Overweight
19a	19	a	Orthopedic - Scoliosis	Orthopedic	Scoliosis
19b	19	b	Orthopedic - Osteoporosis / Abnormal Bone Density	Orthopedic	Osteoporosis / Abnormal Bone Density
19c	19	c	Orthopedic - Pathologic Fractures	Orthopedic	Pathologic Fractures
19d	19	d	Orthopedic - Osteoarthritis	Orthopedic	Osteoarthritis
20a	20	a	Endocrine - Thyroid Disease	Endocrine	Thyroid Disease
20b	20	b	Endocrine - Cushing and Related Disordesers (incl. Iatrogenic)	Endocrine	Cushing and Related Disordesers (incl. Iatrogenic)
20c	20	c	Endocrine - Diabetes Type 1	Endocrine	Diabetes Type 1
20d	20	d	Endocrine - Diabetes Type 2	Endocrine	Diabetes Type 2
20e	20	e	Endocrine - Insulin Resistance	Endocrine	Insulin Resistance
20f	20	f	Endocrine - Dyslipidemia	Endocrine	Dyslipidemia
20g	20	g	Endocrine - Metabolic Syndrome	Endocrine	Metabolic Syndrome
20h	20	h	Endocrine - Calcium Disorder	Endocrine	Calcium Disorder
20i	20	i	Endocrine - Parathyroid Disease	Endocrine	Parathyroid Disease
20j	20	j	Endocrine - Low Vit D	Endocrine	Low Vit D
20k	20	k	Endocrine - Diabetic Complications	Endocrine	Diabetic Complications
20l	20	l	Endocrine - Delayed Menarche	Endocrine	Delayed Menarche
20m	20	m	Endocrine - Infertility	Endocrine	Infertility
21a	21	a	Infection - Tuberculosis	Infection	Tuberculosis
21b	21	b	Infection - Septicemia	Infection	Septicemia
21c	21	c	Infection - Bacterial Infection - Unspecified Site	Infection	Bacterial Infection - Unspecified Site
21d	21	d	Infection - Mycoses	Infection	Mycoses
21e	21	e	Infection - HIV	Infection	HIV
21f	21	f	Infection - Viral Infection	Infection	Viral Infection
21g	21	g	Infection - Other Infection (Including Parasitic)	Infection	Other Infection (Including Parasitic)
21h	21	h	Infection - STD (non-HIV, non-Hep)	Infection	STD (non-HIV, non-Hep)
21i	21	i	Infection - Immunization and Screening	Infection	Immunization and Screening
21j	21	j	Infection - Hepatitis	Infection	Hepatitis
21k	21	k	Infection - Minor	Infection	Minor
22a	22	a	Immunology - Protein Losing Enteropathy	Immunology	Protein Losing Enteropathy
22b	22	b	Immunology - Hypogammablobulinemia	Immunology	Hypogammablobulinemia
22c	22	c	Immunology - Asplenia	Immunology	Asplenia
22d	22	d	Immunology - Autoimmune / Rheumatological	Immunology	Autoimmune / Rheumatological
23a	23	a	Learning / Intellectual Disability - Learning Disability	Learning / Intellectual Disability	Learning Disability
23b	23	b	Learning / Intellectual Disability - Autism	Learning / Intellectual Disability	Autism
24a	24	a	Psychiatric - Depression / Bipolar / OCD	Psychiatric	Depression / Bipolar / OCD
24b	24	b	Psychiatric - Anxiety	Psychiatric	Anxiety
24c	24	c	Psychiatric - Sexual Disfunction	Psychiatric	Sexual Disfunction
24d	24	d	Psychiatric - Alcohol Abuse	Psychiatric	Alcohol Abuse
24e	24	e	Psychiatric - Drug Abuse	Psychiatric	Drug Abuse
24f	24	f	Psychiatric - Sleep Disorder	Psychiatric	Sleep Disorder
24g	24	g	Psychiatric - Tobacco Use	Psychiatric	Tobacco Use
24h	24	h	Psychiatric - Eating Disorder	Psychiatric	Eating Disorder
24i	24	i	Psychiatric - Palliative Care	Psychiatric	Palliative Care
24j	24	j	Psychiatric - Other	Psychiatric	Other
24k	24	k	Psychiatric - Impulse Control Disorder	Psychiatric	Impulse Control Disorder
24l	24	l	Psychiatric - Personality Disorder	Psychiatric	Personality Disorder
24m	24	m	Psychiatric - Schizophrenia and Psychotic Disorder	Psychiatric	Schizophrenia and Psychotic Disorder
24n	24	n	Psychiatric - Developmental Disorders	Psychiatric	Developmental Disorders
24o	24	o	Psychiatric - Delirium/dementia/amnestic/other cognitive	Psychiatric	Delirium/dementia/amnestic/other cognitive
24p	24	p	Psychiatric - ADD / Conduct / Behavoral Disorder	Psychiatric	ADD / Conduct / Behavoral Disorder
24q	24	q	Psychiatric - Adjustment Disorders	Psychiatric	Adjustment Disorders
25a	25	a	Syndromes - Down's	Syndromes	Down's
25b	25	b	Syndromes - DiGeorge / del 22q11 / VCFS	Syndromes	DiGeorge / del 22q11 / VCFS
25c	25	c	Syndromes - Marfan	Syndromes	Marfan
25d	25	d	Syndromes - Ehlers-Danlos	Syndromes	Ehlers-Danlos
25e	25	e	Syndromes - Other	Syndromes	Other
26a	26	a	Oncology - Other Malignant Tumors - Solid	Oncology	Other Malignant Tumors - Solid
26b	26	b	Oncology - Other Malignant Tumors - Hematologic	Oncology	Other Malignant Tumors - Hematologic
26c	26	c	Oncology - Benign Neoplasm	Oncology	Benign Neoplasm
27a	27	a	Other - Noncompliance	Other	Noncompliance
27b	27	b	Other - Abnormal Lab Result	Other	Abnormal Lab Result

## Sheet: Lifespan Symptom Categories
SYMPTOM_CODE			SYMPTOM_DESC
1a	General Constitutional	Fever Chills	General Constitutional - Fever Chills
1b	General Constitutional	Change in weight or appetite	General Constitutional - Change in weight or appetite
1c	General Constitutional	Hypotension	General Constitutional - Hypotension
1d	General Constitutional	Fatigue	General Constitutional - Fatigue
1e	General Constitutional	Pain	General Constitutional - Pain
1f	General Constitutional	Debility	General Constitutional - Debility
1g	General Constitutional	Sexual Disfunction	General Constitutional - Sexual Disfunction
2a	Volume Hydration	Dehydration	Volume Hydration - Dehydration
2b	Volume Hydration	Edema	Volume Hydration - Edema
3a	Neuro	Headache / Migraine	Neuro - Headache / Migraine
3b	Neuro	Neuro other	Neuro - Neuro other
3c	Neuro	Sleep	Neuro - Sleep
4a	Cardiac	Chest Pain	Cardiac - Chest Pain
4b	Cardiac	Palpitations	Cardiac - Palpitations
4c	Cardiac	Orthopnea	Cardiac - Orthopnea
4d	Cardiac	Cyanosis	Cardiac - Cyanosis
4e	Cardiac	Syncope	Cardiac - Syncope
4f	Cardiac	Other CV	Cardiac - Other CV
5a	Pulmonary	Apnea	Pulmonary - Apnea
5b	Pulmonary	Shortness of Breath	Pulmonary - Shortness of Breath
5c	Pulmonary	Wheezing	Pulmonary - Wheezing
5d	Pulmonary	Other Respiratory	Pulmonary - Other Respiratory
5e	Pulmonary	Hemoptysis	Pulmonary - Hemoptysis
6a	GI hepatobiliary	Jaundice	GI hepatobiliary - Jaundice
6b	GI hepatobiliary	Gastointestinal	GI hepatobiliary - Gastointestinal
6c	GI hepatobiliary	Nausea Vomiting	GI hepatobiliary - Nausea Vomiting
6d	GI hepatobiliary	Abdominal Pain	GI hepatobiliary - Abdominal Pain
6e	GI hepatobiliary	Constipation	GI hepatobiliary - Constipation
6f	GI hepatobiliary	Dysphagia	GI hepatobiliary - Dysphagia
7a	Renal	Oliguria Anuria	Renal - Oliguria Anuria
8a	Mental health	Mental Health	Mental health - Mental Health
9a	Other	Other	Other - Other
9b	Other	Hearing Loss	Other - Hearing Loss
9c	Other	Sexual Dysfunction	Other - Sexual Dysfunction
